# Supplementary material for: Rapid endogenic rock recycling in magmatic arcs
Source: Nat Commun. 2021 Jun 10;12:3533. doi: 10.1038/s41467-021-23797-3 (PMC8192928; doi:10.1038/s41467-021-23797-3)
Supplement: Supplementary file 4 — Supplementary Data 1 [file 41467_2021_23797_MOESM4_ESM.xlsx]

## Sheet: Sheet1
Supplementary Data 1: Major (wt %) and trace element (ppm) compositions of the migmatite and leucosome samples
Sample	16YX-1-1	16YX-1-3	16YX-4-1	15PG-31-1	15PG-31-2	15PG-32-1	16YX-1-2
Rock type	migmatite	migmatite	migmatite	migmatite	migmatite	migmatite	leucosome
SiO2	71.03	66.5	68.91	68.19	68.88	66.59	74.2
TiO2	0.38	0.785	0.461	0.54	0.46	0.51	0.076
Al2O3	14.29	14.99	14.39	15.29	14.98	15.68	13.58
Fe2O3	3.59	5.59	4.24	3.6	3.78	4.93	0.42
MnO	0.298	0.08	0.08	0.07	0.07	0.08	0.051
MgO	1.24	1.17	1.09	1.3	1.17	1.46	0.18
CaO	1.3	1.37	1.58	2.26	1.56	1.04	0.74
Na2O	3.04	2.8	3.14	4.56	3.62	2.93	2.75
K2O	3.13	3.07	2.78	2.08	3.43	3.86	6.88
P2O5	0.119	0.106	0.131	0.09	0.1	0.1	0.057
LOI	1.18	2.57	2.36	2.21	1.59	1.95	0.4
TOTAL	99.597	99.031	99.162	100.19	99.64	99.13	99.334
Mg#	40.6249	29.3089	33.7414	41.7019	38.0089	36.9735	45.9154
ASI	1.32896	1.43855	1.30256	1.103	1.19798	1.43995	1.01977
Li	11.1283	18.5667	20.635	21.6	15	32.6	0
Be	0.794816	0.941238	1.99683	2.11	3.1	3.27	1.67171
Sc	8.06652	17.483	11.622	7.506	9.45	8.442	0.63927
Ti	2280	4710	2766	3240	2760	3060	456
V	40.3106	86.7809	54.6008	66.7	63.5	72.2	4.79896
Cr	11.0713	29.703	19.9391	53.7	34.3	35.5	1.56175
Co	8.51041	12.0087	8.9288	9.38	8.74	8.82	0.0726006
Ni	30.6043	27.1064	19.256	21.9	12.6	13.5	0
Cu	26.3576	29.5306	6.06316	7.74	10.1	8.51	1.17762
Zn	41.4373	62.3381	41.6795	138	114	109	10.0383
Ga	14.1459	18.3068	17.3962	20.3	19.3	21.5	10.2594
Rb	90.1403	104.859	96.0531	80.55	104.4	122.4	145.823
Sr	183.275	205.275	206.404	247.5	284.9	188.1	66.385
Y	15.2652	32.6634	31.0076	19.1	33.8	33.1	23.7135
Zr	4.3952	212.897	205.412	95.2	137	146	58.7173
Nb	6.19688	11.7329	8.8285	11.7	13.1	12.4	7.44744
Mo	0.188691	0.211075	0.166452	1.37	0.62	0.567	0.606528
Sn	1.82981	2.68299	2.19973	2.84	4.23	3.87	1.08479
Cs	4.52415	3.56647	3.07498	3.07	2.05	5.51	3.02737
Ba	433.763	726.6	609.044	309	625	694	181.494
La	28.6504	33.9103	35.9835	25.5	37.2	33.8	11.9536
Ce	61.6063	72.8397	75.8863	50.5	70.1	67.1	25.8714
Pr	6.87054	8.46245	8.82426	5.89	8.4	8.13	2.42587
Nd	25.5509	32.0584	33.0663	21.2	29.6	28.1	8.37105
Sm	5.19846	6.6055	6.80788	4.38	6.21	5.98	2.24476
Eu	0.595888	1.07194	0.890206	0.923386	1.11581	1.01655	0.122292
Gd	4.02607	5.99095	6.15915	3.56058	5.77303	5.86322	2.00505
Tb	0.585444	0.914696	0.949376	0.558	0.898	0.899	0.453506
Dy	2.89227	5.26195	5.40974	2.9998	5.5438	5.6498	3.48462
Ho	0.500976	1.05526	1.05255	0.493	1.01	0.992	0.760584
Er	1.40491	3.09915	3.04613	1.49	3.01	2.73	2.21466
Tm	0.19532	0.448646	0.428166	0.189	0.426	0.407	0.368144
Yb	1.32641	3.02326	2.85248	1.23	2.9	2.52	2.39288
Lu	0.206425	0.470292	0.435076	0.155	0.41	0.336	0.366361
Hf	0.230219	5.51394	5.54846	2.1	3.17	3.48	2.76163
Ta	0.456472	0.641707	0.651194	1.045	0.9785	0.6707	0.918546
W	0.53214	0.348507	0.590175	2.12	1.11	1.09	0.235914
Pb	12.9306	10.8978	9.55443	7.04	14.4	30.7	36.4092
Th	11.7433	11.4107	14.4112	8.35	13.4	12.1	20.4199
U	1.09166	1.73048	1.87016	1.59	2.07	2.2	5.92575
Note:
LOI = Loss on ignition
ASI (aluminum saturation index)= molar ratio of Al2O3/(Na2O+K2O+CaO)
Mg# = (MgO/40.3044)/(MgO/40.3044+Fe2O3*0.9/71.8464)
