# Supplementary material for: Rapid endogenic rock recycling in magmatic arcs
Source: Nat Commun. 2021 Jun 10;12:3533. doi: 10.1038/s41467-021-23797-3 (PMC8192928; doi:10.1038/s41467-021-23797-3)
Supplement: Supplementary file 5 — Supplementary Data 2 [file 41467_2021_23797_MOESM5_ESM.xlsx]

## Sheet: Sheet1
Supplementary Data 2: Summary of Age- δ18O -εHf(t) results from core and rim zircon of the migmatites
Sample1	Rock Type	Core age2	Maximum depositional age3	Weighted average rim age 4	Core δ18O	Average Rim δ18O	Core εHf(t) 5	Rim εHf(t) 5
		(Ma)	(Ma)	(Ma)	(‰)	(‰)
16YX-1-1	migmatite	812±11~885±12	840±11	826±14	6.15~10.01	12.67±0.27	-0.4 ~ +11.0	-0.8 ~ +4.9
16YX-4-1	migmatite	809±12~868±12	830±8	829±23	5.69~9.86	10.12±0.27	-3.0 ~ +10.5	-9.3 ~ +7.8
15PG-32-1	migmatite	791±25~927±13	826±9	814±14	5.33~7.16	9.31±0.53	-1.0 ~ +12.5	-2.8 ~ +6.1
16YX-1-2	Leucosome					11.95±0.34		-6.9 ~ +8.4
Note:
1. Detailed analytical results were provided in Supplementary Data 3;
2. Only concordant ages were used for core zircon age range, considering possible Pb loss;
3. The 50% younger concordant ages from core zircon were used to calculate maximum depositional age;
4. All concordant ages from rim zircon were used to calculate average rim age ;
5. 206Pb/238U ages were used to calculate εHf(t) values, except for that 850 Ma was used to calculate εHf(t) values of rim zircon from leucosome.
