# Supplementary material for: Rapid endogenic rock recycling in magmatic arcs
Source: Nat Commun. 2021 Jun 10;12:3533. doi: 10.1038/s41467-021-23797-3 (PMC8192928; doi:10.1038/s41467-021-23797-3)
Supplement: Supplementary file 6 — Supplementary Data 3 [file 41467_2021_23797_MOESM6_ESM.xlsx]

## Sheet: zircon U-Pb-Hf-O dating results
Supplementary Data 3: Analytical results of zircon U-Pb-Hf-O dating for migmatite and leucosome samples in the Huangshuihe Group
Spot analysis	Concentr. (ppm)		Th/U	r/c a	SIMS U-Th-Pb isotopic ratios and ages (Ma)												Conc. b	Age concordance c	Concordia age (Ma)d	1σ	SIMS						LA-MC-ICP-MS Lu-Hf isotopic compositions e
	Th	U			207Pb/206Pb	1σ	207Pb/235U	1σ	206Pb/238U	1σ	207Pb/206Pb	1σ	207Pb/235U	1σ	206Pb/238U	1σ	Y/N	%			δ18O	1σ	178Hf/177Hf	2SE	180Hf/177Hf	2SE	176Yb/177Hf	2SE	176Lu/177Hf	2SE	176Hf/177Hf	2SE	176Hf/177Hfi	εHf(0)	εHf(t=206Pb/238U age) f	2SE	εHf(t=850 Ma) f	2SE	TDM1 (Ma) g	TDM2 (Ma) h	2SE
16YX-1-1, migmatite
16YX-1-1@1	62.4751	88.2178	0.708192	c	0.062671	0.00615241	1.18134	0.117394	0.136712	0.00210862	697.087	196.366	791.936	56.1709	826.042	11.9693	Y	18.499			6.50732	0.212764	1.46725	5.42903e-05	1.88684	0.000134892	0.0401888	0.000720035	0.00161993	2.76625e-05	0.282524	2.52355e-05	0.282499	-9.23644	8.35508	0.892391	8.87035	0.892391	1047.23	1178.68	36.0504
16YX-1-1@3	62.9239	71.7835	0.876578	c	0.06675	0.00102603	1.29852	0.027916	0.141089	0.0021206	829.983	31.7297	845.066	12.4076	850.82	11.9912	Y	2.51052	850.82	11.9912	8.94797	0.400912	1.46714	5.17651e-05	1.88699	0.000141668	0.0405694	0.000402195	0.00153839	1.5028e-05	0.28243	2.9172e-05	0.282405	-12.5502	5.61412	1.0316	5.59644	1.0316	1178.3	1374	41.4822
16YX-1-1@4	221.034	307.582	0.71862	c	0.0666968	0.000380785	1.33619	0.0225729	0.145299	0.00231018	828.32	11.8635	861.574	9.85861	874.556	13.0162	Y	5.58196	874.556	13.0162	6.67538	0.218497	1.46722	4.40703e-05	1.8868	9.93486e-05	0.0260831	0.00126645	0.00107809	4.88817e-05	0.282472	2.20203e-05	0.282454	-11.0792	7.86847	0.778694	7.33119	0.778694	1105.48	1248.43	30.9654
16YX-1-1@9	591.379	984.993	0.600389	c	0.0671036	0.000425844	1.2979	0.0211853	0.140279	0.00210961	840.99	13.1549	844.792	9.4047	846.24	11.9375	Y	0.624283	846.24	11.9375	6.19613	0.265049	1.46724	5.85062e-05	1.88704	0.000117094	0.0288658	0.000307552	0.00110211	1.35581e-05	0.282256	2.27756e-05	0.282239	-18.6961	-0.395938	0.805402	-0.31383	0.805402	1408.33	1753.5	31.8677
16YX-1-1@14	173.297	177.079	0.978642	c	0.0633322	0.002188	1.22889	0.0462871	0.14073	0.0021116	719.404	71.6802	813.834	21.3083	848.792	11.944	Y	17.9854			7.3626	0.306481	1.46709	5.87467e-05	1.8868	0.000160013	0.0289182	0.000187049	0.00116857	6.42193e-06	0.282295	2.62797e-05	0.282276	-17.3334	0.987421	0.929317	1.01376	0.929317	1356.79	1667.58	36.8735
16YX-1-1@15	282.648	431.991	0.654292	c	0.0675203	0.000479358	1.34163	0.0222647	0.144111	0.00216167	853.865	14.6794	863.935	9.70068	867.866	12.1913	Y	1.63968	867.866	12.1913	6.9756	0.335665	1.46712	5.27643e-05	1.88681	0.000123411	0.0292179	0.000363393	0.00118337	1.48314e-05	0.282532	2.12339e-05	0.282512	-8.95387	9.79055	0.750887	9.40087	0.750887	1023.78	1119.67	29.9895
16YX-1-1@16				c																	6.92523	0.319872
16YX-1-1@17	318.863	397.946	0.801273	c	0.0667312	0.000626577	1.28685	0.0237732	0.139861	0.00222518	829.395	19.4604	839.9	10.6108	843.879	12.5966	Y	1.7464	843.879	12.5966	7.18306	0.205953	1.46717	5.31111e-05	1.8868	9.95721e-05	0.0798105	0.00207568	0.00294454	7.78894e-05	0.282609	2.663e-05	0.282562	-6.24065	10.9949	0.941704	11.1211	0.941704	960.403	1023.13	39.529
16YX-1-1@23				c																	9.94189	0.244695
16YX-1-1@24	234.71	395.82	0.592971	c	0.0678982	0.000583293	1.37764	0.0238467	0.147156	0.00221139	865.448	17.7131	879.432	10.2352	884.999	12.4389	Y	2.25905	884.999	12.4389	6.85093	0.337128	1.46719	4.73195e-05	1.88689	0.000106253	0.0374642	0.000906667	0.00145405	3.82551e-05	0.282431	2.24796e-05	0.282406	-12.5324	6.41894	0.794937	5.66207	0.794937	1174.93	1349.64	31.8919
16YX-1-1@25	327.061	510.558	0.640595	c	0.0673279	0.000427442	1.31534	0.0214277	0.14169	0.00212574	847.935	13.1458	852.47	9.4408	854.214	12.0139	Y	0.740601	854.214	12.0139	6.25647	0.292492	1.46715	5.43074e-05	1.887	0.000131129	0.0375207	0.000504925	0.00138529	1.79719e-05	0.282302	2.36314e-05	0.282279	-17.0958	1.22028	0.835667	1.12902	0.835667	1355.15	1657.07	33.3517
16YX-1-1@26	85.0639	90.8872	0.935928	c	0.0610563	0.00215455	1.15475	0.0442905	0.137169	0.00206149	641.22	74.1141	779.486	21.0885	828.636	11.6969	N	29.2281			7.14167	0.344848	1.46722	5.6133e-05	1.88692	0.000132518	0.0316636	0.00104407	0.00123895	3.95759e-05	0.282405	2.51474e-05	0.282386	-13.4216	4.42841	0.889278	4.89316	0.889278	1203.65	1432.18	35.4524
16YX-1-1@28	929.665	862.452	1.07793	c	0.0667742	0.000689137	1.23521	0.0224991	0.134163	0.00201363	830.737	21.372	816.71	10.2724	811.57	11.4554	Y	2.3073	811.57	11.4554	7.12172	0.384961	1.46724	4.98044e-05	1.88686	0.000104683	0.0326683	0.0017685	0.00118171	6.47506e-05	0.28235	2.19015e-05	0.282332	-15.3883	2.11793	0.774491	2.95509	0.774491	1280.03	1566.02	30.7835
16YX-1-1@29				c																	8.17598	0.287824
16YX-1-1@30				c																	10.0087	0.336212
16YX-1-1@31				c																	6.8599	0.328336
16YX-1-1@32	189.075	271.96	0.695231	c	0.0676985	0.000595282	1.31524	0.0228698	0.140904	0.00211373	859.338	18.1455	852.426	10.0798	849.772	11.9542	Y	1.11319	849.772	11.9542	6.46593	0.306112	1.4671	3.61389e-05	1.88685	7.70163e-05	0.0333554	0.000445751	0.00130566	1.93456e-05	0.282335	1.42675e-05	0.282314	-15.9279	2.33933	0.504535	2.34428	0.504535	1305.76	1582.27	20.109
16YX-1-1@33	156.119	284.755	0.548256	c	0.0676934	0.000738212	1.3143	0.0243749	0.140815	0.00211234	859.18	22.4734	852.017	10.751	849.268	11.9473	Y	1.15364	849.268	11.9473	6.15382	0.324005	1.46709	5.72539e-05	1.88698	0.000117722	0.0432852	0.00171128	0.00172145	6.77573e-05	0.282524	2.52355e-05	0.282496	-9.23644	8.79712	0.892391	8.81281	0.892391	1050.1	1168.74	36.1482
16YX-1-1@2	7.61015	271.654	0.0280141	r	0.0659972	0.000415576	1.23388	0.020184	0.135596	0.00204717	806.286	13.1254	816.105	9.21608	819.711	11.6316	Y	1.66507	819.711	11.6316	12.2808	0.192872	1.46718	5.22552e-05	1.887	9.66069e-05	0.0252918	0.000881936	0.000942442	3.48339e-05	0.282305	2.06487e-05	0.282291	-16.9572	0.854185	0.730192	1.51882	0.730192	1333.86	1652.94	28.8079
16YX-1-1@5	14.982	520.135	0.0288041	r	0.0694941	0.00236927	1.13382	0.0431437	0.11833	0.00199973	913.441	68.6314	769.571	20.7405	720.942	11.5374	N	21.0741			12.9261	0.24832	1.46716	4.52192e-05	1.88693	0.000109072	0.0251404	0.000384298	0.000965997	1.30062e-05	0.282319	2.29076e-05	0.282306	-16.4644	-0.82758	0.810071	1.99926	0.810071	1315.24	1681.25	31.9915
16YX-1-1@6	10.89	525.645	0.0207174	r	0.0662894	0.000267183	1.27381	0.0210648	0.139367	0.00223519	815.528	8.40168	834.093	9.45046	841.08	12.6589	Y	3.13314	841.08	12.6589	13.1261	0.225355	1.46715	4.42034e-05	1.88672	0.000103863	0.0376795	0.00181611	0.00143552	7.4259e-05	0.282378	1.87332e-05	0.282355	-14.4007	3.60785	0.662455	3.80073	0.662455	1249.19	1494.47	26.5254
16YX-1-1@7	20.7772	1377.62	0.015082	r	0.066649	0.000219763	1.23957	0.0196345	0.134888	0.0020898	826.825	6.86426	818.685	8.94121	815.692	11.8815	Y	1.34651	815.692	11.8815	12.5456	0.50543	1.46721	4.28018e-05	1.88687	9.85418e-05	0.0269635	0.000161191	0.000921939	5.22616e-06	0.282345	1.61936e-05	0.282331	-15.5621	2.17488	0.572648	2.92826	0.572648	1278.11	1565.66	22.6022
16YX-1-1@8	30.9864	460.936	0.067225	r	0.0665156	0.000774377	1.21102	0.0295266	0.132047	0.00282877	822.644	24.1188	805.661	13.6511	799.53	16.1285	Y	2.80976	799.53	16.1285	12.778	0.290748	1.46717	6.04906e-05	1.88683	0.000125199	0.0450515	0.00262963	0.00178222	0.000109085	0.282446	2.22551e-05	0.282419	-12.0045	4.92578	0.786999	6.00505	0.786999	1163.98	1377.27	31.8629
16YX-1-1@10	45.2749	666.064	0.0679738	r	0.0665793	0.000492705	1.29045	0.0215848	0.140573	0.00210866	824.641	15.3692	841.499	9.61417	847.902	11.929	Y	2.82073	847.902	11.929	9.40578	0.236608	1.46714	4.76844e-05	1.88703	0.000110384	0.021794	0.000401148	0.000830221	1.36123e-05	0.282286	1.94353e-05	0.282272	-17.6605	0.831594	0.687282	0.877799	0.687282	1357.58	1676.79	27.0216
16YX-1-1@11				r																	12.598	0.224754
16YX-1-1@12				r																	13.1331	0.177464
16YX-1-1@13	30.5629	905.984	0.0337345	r	0.0682469	0.00211694	1.20431	0.0481145	0.127983	0.00322253	876.06	62.9279	802.573	22.4087	776.351	18.4431	Y	11.3815			13.1401	0.393753	1.46721	5.3477e-05	1.88665	0.000112095	0.0361275	0.000867205	0.00134346	3.57752e-05	0.282366	1.56852e-05	0.282346	-14.834	1.82305	0.55467	3.41884	0.55467	1263.42	1556.8	22.1476
16YX-1-1@18	27.9869	820.44	0.0341121	r	0.0667696	0.000619833	1.23751	0.021862	0.134421	0.00202042	830.595	19.2376	817.753	9.96978	813.04	11.4914	Y	2.11362	813.04	11.4914	12.9087	0.228568	1.46711	3.58253e-05	1.88701	8.13308e-05	0.0396503	0.00113597	0.00156375	4.7528e-05	0.282336	1.72842e-05	0.282312	-15.8708	1.45956	0.611215	2.25517	0.611215	1312.5	1609.11	24.5294
16YX-1-1@19	38.7739	636.276	0.0609389	r	0.0666301	0.00039367	1.26134	0.0203706	0.137297	0.00206363	826.233	12.2796	828.509	9.18823	829.358	11.7077	Y	0.378212	829.358	11.7077	12.8354	0.25227	1.46718	4.21977e-05	1.88694	8.61129e-05	0.0174984	0.000642987	0.000677265	2.32075e-05	0.282272	1.85572e-05	0.282262	-18.136	0.0314574	0.656229	0.488104	0.656229	1370.75	1712.92	25.6894
16YX-1-1@20	112.39	3882.71	0.0289464	r	0.0670645	0.00037227	1.30331	0.0215291	0.140946	0.00219287	839.778	11.5149	847.182	9.53545	850.012	12.4018	Y	1.21869	850.012	12.4018	13.2757	0.311778	1.46717	3.30299e-05	1.88704	7.19181e-05	0.0262336	0.00042392	0.000959392	1.59108e-05	0.28231	1.32183e-05	0.282294	-16.8036	1.66339	0.467433	1.66313	0.467433	1328.4	1625.52	18.4498
16YX-1-1@21				r																	13.0403	0.291018	1.46717	5.66281e-05	1.88691	0.000123145
16YX-1-1@22	138.579	8780.64	0.0157824	r	0.0686054	0.00137243	1.25184	0.0626891	0.132339	0.00607548	886.899	40.8042	824.235	28.6682	801.197	34.6808	Y	9.66309	801.197	34.6808	13.1321	0.242891	1.46714	3.44544e-05	1.88692	7.69888e-05	0.0508753	0.00133694	0.00186424	5.0012e-05	0.282357	1.53107e-05	0.282329	-15.1472	1.76929	0.541425	2.80988	0.541425	1293.89	1579.98	21.9144
16YX-1-1@27	35.6433	397.239	0.0897277	r	0.0666321	0.00100273	1.17433	0.0419742	0.127822	0.00414409	826.296	31.0887	788.669	19.7931	775.428	23.7304	Y	6.15619	775.428	23.7304	12.8952	0.368709	1.46716	4.20914e-05	1.88707	8.56312e-05	0.0236533	0.000139047	0.000957184	5.41553e-06	0.282379	1.69721e-05	0.282365	-14.3666	2.47079	0.600175	2.47079	0.600175	1232.06	1514.8	23.7317
16YX-4-1, migmatite
16YX-4-1@1	78.689	74.2222	1.06018	c	0.0671804	0.000663061	1.29683	0.0233124	0.140004	0.00210349	843.372	20.4042	844.322	10.3586	844.684	11.9057	Y	0.15562	844.684	11.9057	6.5522	0.398575	1.46718	4.39043e-05	1.88702	9.95033e-05	0.0300413	0.000764695	0.00120095	2.79168e-05	0.282354	1.62788e-05	0.282335	-15.2318	2.98522	0.57566	3.101	0.57566	1274.46	1537.05	22.8932
16YX-4-1@2	43.7396	121.627	0.35962	c	0.0672386	0.000735853	1.27934	0.0237553	0.137996	0.00207001	845.173	22.6023	836.561	10.6378	833.321	11.7367	Y	1.4024	833.321	11.7367	6.2849	0.335374	1.46717	4.09682e-05	1.88691	8.81237e-05	0.0252626	0.000393673	0.000988722	1.38911e-05	0.282304	1.77595e-05	0.282288	-17.0138	1.07039	0.62802	1.43593	0.62802	1337.72	1650	24.8049
16YX-4-1@4	367.412	578.179	0.635465	c	0.0671575	0.000294709	1.26127	0.0316612	0.136211	0.00336661	842.661	9.10603	828.477	14.3174	823.2	19.1292	Y	2.30945	823.2	19.1292	6.14027	0.235101	1.46718	3.21052e-05	1.88694	7.6957e-05	0.0466155	0.000631412	0.00171396	2.01106e-05	0.282391	1.14969e-05	0.282364	-13.9406	3.52953	0.40656	4.1039	0.40656	1240	1485.25	16.4039
16YX-4-1@5	189.964	238.645	0.79601	c	0.0665201	0.000559481	1.28177	0.0222474	0.139752	0.00212182	822.783	17.4612	837.643	9.94861	843.258	12.0121	Y	2.48849	843.258	12.0121	6.27093	0.264385	1.46719	3.5412e-05	1.88698	8.2146e-05	0.0235648	0.000234047	0.000887946	1.07624e-05	0.282326	1.4566e-05	0.282312	-16.2404	2.11965	0.51509	2.26789	0.51509	1303.71	1591.1	20.3019
16YX-4-1@6	263.301	283.407	0.929057	c	0.0669041	0.000473187	1.29384	0.0230039	0.140258	0.00228792	834.788	14.6683	842.998	10.2342	846.119	12.9477	Y	1.35736	846.119	12.9477	5.68745	0.236272	1.46715	6.01748e-05	1.88716	0.000115794	0.0505005	0.00095686	0.00196083	3.53602e-05	0.282494	2.30688e-05	0.282463	-10.2949	7.53412	0.815771	7.6167	0.815771	1100.05	1247.29	33.2297
16YX-4-1@7	106.541	180.147	0.591411	c	0.0680786	0.00101894	1.29003	0.0305138	0.137432	0.00251722	870.949	30.7054	841.309	13.6206	830.123	14.2822	Y	4.68753	830.123	14.2822	6.50233	0.329064	1.46719	5.85578e-05	1.88698	0.000124498	0.0223088	0.000269881	0.000946612	1.05858e-05	0.282525	1.59866e-05	0.282507	-9.1949	8.74298	0.565326	9.17674	0.565326	1032.56	1157.02	22.5546
16YX-4-1@8				c																	7.22944	0.248905
16YX-4-1@10	225.476	222.266	1.01444	c	0.0674931	0.000393595	1.30395	0.0307765	0.14012	0.00320465	853.028	12.0696	847.466	13.655	845.344	18.1451	Y	0.900837	845.344	18.1451	9.8626	0.190445	1.46721	3.82603e-05	1.88699	7.92667e-05	0.0195197	0.00024115	0.000708918	7.69888e-06	0.282177	1.48602e-05	0.282166	-21.5043	-3.00743	0.525493	-2.90454	0.525493	1503.66	1918.41	20.5367
16YX-4-1@11	101.58	173.922	0.584058	c	0.0674332	0.000441807	1.33201	0.021945	0.143262	0.0021656	851.182	13.5576	859.755	9.60033	863.083	12.2225	Y	1.39816	863.083	12.2225	5.95775	0.356622	1.46724	3.26952e-05	1.88699	7.84599e-05	0.0233139	0.000532721	0.00102447	2.21299e-05	0.282493	1.30691e-05	0.282476	-10.3396	8.3893	0.462156	8.1026	0.462156	1074.54	1205.9	18.3601
16YX-4-1@12	792.156	627.868	1.26166	c	0.0671074	0.000244201	1.28582	0.0198505	0.138966	0.00208491	841.107	7.55663	839.442	8.85632	838.813	11.8112	Y	0.272833	838.813	11.8112	6.10487	0.276308	1.46715	5.60997e-05	1.88703	0.000124556	0.0141414	0.000485707	0.000595847	2.09863e-05	0.282426	2.42231e-05	0.282417	-12.6812	5.75114	0.856591	5.9994	0.856591	1154.38	1355.7	33.5987
16YX-4-1@14	199.847	307.986	0.648882	c	0.0673841	0.000602967	1.2858	0.0258561	0.138393	0.00249223	849.669	18.4918	839.433	11.5511	835.569	14.1283	Y	1.65952	835.569	14.1283	6.95964	0.383277	1.46716	3.33763e-05	1.88696	7.55079e-05	0.0200534	7.74717e-05	0.000768723	2.88762e-06	0.282264	1.27526e-05	0.282252	-18.4093	-0.155946	0.450964	0.16242	0.450964	1384.76	1729.77	17.6908
16YX-4-1@16	743.075	1034.33	0.718413	c	0.0676451	0.000190513	1.31527	0.0223479	0.141019	0.00236292	857.7	5.83632	852.442	9.84846	850.422	13.3636	Y	0.848531	850.422	13.3636	7.15982	0.338929	1.46713	4.36706e-05	1.88698	0.000100727	0.0185737	0.000650972	0.000818676	2.62893e-05	0.282304	1.9794e-05	0.282291	-17.013	1.54236	0.699965	1.53306	0.699965	1331.72	1633.56	27.5252
16YX-4-1@19	313.392	388.601	0.806462	c	0.0667351	0.00038518	1.23034	0.0204927	0.133712	0.00208912	829.516	11.9907	814.494	9.3726	809.006	11.89	Y	2.47252	809.006	11.89	6.00612	0.191996	1.46717	5.388e-05	1.88707	0.000132772	0.0302445	0.000499026	0.00113788	1.92111e-05	0.282285	2.52543e-05	0.282267	-17.6916	-0.221672	0.893056	0.6723	0.893056	1369.88	1712.82	35.3964
16YX-4-1@21	108.626	233.277	0.465653	c	0.0670174	0.000598482	1.27203	0.0272829	0.13766	0.00268449	838.315	18.4879	833.298	12.2667	831.418	15.2293	Y	0.822711	831.418	15.2293	6.35571	0.260717	1.46718	3.28354e-05	1.88695	7.09279e-05	0.0187443	0.00086299	0.000868914	3.93651e-05	0.282527	1.3839e-05	0.282514	-9.11244	9.01116	0.489383	9.42022	0.489383	1021.57	1140.82	19.3805
16YX-4-1@22	105.277	123.243	0.854222	c	0.0669988	0.000526464	1.3311	0.0225439	0.144093	0.00216184	837.738	16.2807	859.359	9.86749	867.763	12.1924	Y	3.58416	867.763	12.1924	5.87895	0.346992	1.46714	5.73585e-05	1.88694	0.000128616	0.0194692	0.000269539	0.00078175	9.9898e-06	0.282547	2.41161e-05	0.282534	-8.4303	10.5453	0.852806	10.1531	0.852806	992.266	1071.04	33.7174
16YX-4-1@24	184.597	182.123	1.01358	c	0.0684109	0.000614586	1.33674	0.0234173	0.141717	0.00213132	881.027	18.4736	861.814	10.2269	854.363	12.0452	Y	3.02652	854.363	12.0452	7.73014	0.353289	1.46719	3.72898e-05	1.88701	8.68769e-05	0.0147987	0.000384477	0.000652184	1.73812e-05	0.282277	1.52691e-05	0.282267	-17.9578	0.777462	0.539955	0.680853	0.539955	1362.88	1685.37	21.1258
16YX-4-1@25	628.727	667.734	0.941583	c	0.0672219	0.000367029	1.30635	0.0214313	0.140944	0.00218044	844.656	11.3181	848.522	9.47935	850.001	12.3314	Y	0.632781	850.001	12.3314	6.1677	0.269437	1.46715	3.32654e-05	1.88684	8.33261e-05	0.0311553	0.000570073	0.0012567	2.15707e-05	0.282342	1.4704e-05	0.282322	-15.6509	2.6495	0.51997	2.64948	0.51997	1293.03	1562.69	20.7019
16YX-4-1@30	975.166	560.876	1.73865	c	0.0670835	0.000307347	1.27498	0.0200415	0.137843	0.00207269	840.368	9.50921	834.614	8.98469	832.455	11.7535	Y	0.941682	832.455	11.7535			1.46716	4.27115e-05	1.88683	8.07437e-05	0.0321175	0.000749275	0.00122977	2.63821e-05	0.282329	1.60509e-05	0.28231	-16.12	1.81305	0.567602	2.19476	0.567602	1310.76	1602.04	22.5748
16YX-4-1@31	593.497	625.891	0.948243	c	0.0671283	0.00029624	1.29957	0.0230712	0.140409	0.00241442	841.757	9.15846	845.534	10.2386	846.974	13.6625	Y	0.619739	846.974	13.6625			1.46712	3.91898e-05	1.887	8.66235e-05	0.0440429	0.00112549	0.00167091	3.83746e-05	0.282345	1.69516e-05	0.282318	-15.5594	2.4415	0.599452	2.50646	0.599452	1303.76	1573.54	24.1314
16YX-4-1@33	222.196	401.763	0.553051	c	0.0663145	0.000469161	1.25661	0.0209688	0.137433	0.00207699	816.319	14.7158	826.384	9.4792	830.13	11.7821	Y	1.6919	830.13	11.7821	7.12372	0.32487	1.46719	2.90251e-05	1.88687	6.69217e-05	0.0524998	0.00298383	0.00208265	0.000121598	0.282273	1.38405e-05	0.282241	-18.1014	-0.69447	0.489434	-0.273702	0.489434	1421.69	1759.65	19.8813
16YX-4-1@34	68.3403	117.815	0.580064	c	0.067102	0.000477837	1.27573	0.0211961	0.137886	0.00206988	840.942	14.7539	834.95	9.50157	832.7	11.7371	Y	0.980135	832.7	11.7371	5.92932	0.209581	1.46719	3.88497e-05	1.88708	8.47244e-05	0.0202184	0.000444268	0.000895113	2.05337e-05	0.282468	1.52121e-05	0.282454	-11.2239	6.90945	0.53794	7.28991	0.53794	1105.87	1276.67	21.2852
16YX-4-1@35	122.827	138.568	0.886403	c	0.0668468	0.000623022	1.28966	0.0227966	0.139924	0.00210162	833.006	19.3064	841.147	10.1601	844.234	11.8959	Y	1.34799	844.234	11.8959	6.18815	0.441389	1.46717	3.40392e-05	1.88697	7.49048e-05	0.00892195	7.37742e-05	0.000390452	2.58923e-06	0.282351	1.22799e-05	0.282345	-15.3453	3.31789	0.434247	3.44661	0.434247	1252.01	1515.48	16.9073
16YX-4-1@3				r																	10.3	0.292751
16YX-4-1@9				r																	11.0306	0.282833
16YX-4-1@13				r																	8.34404	0.279635
16YX-4-1@15	3.25312	247.52	0.0131428	r	0.0664525	0.000476381	1.26377	0.0230115	0.137929	0.00230866	820.66	14.9001	829.599	10.3743	832.939	13.0919	Y	1.49634	832.939	13.0919	10.5947	0.37017	1.46722	4.23646e-05	1.88703	9.36923e-05	0.0252177	0.000518128	0.0011758	2.61252e-05	0.28235	1.82935e-05	0.282331	-15.3889	2.58606	0.646906	2.95786	0.646906	1279.85	1553.17	25.7072
16YX-4-1@17	402.636	4168.03	0.0966009	r	0.0668747	8.73782e-05	1.40042	0.0211403	0.151878	0.0022841	833.874	2.72059	889.114	8.98201	911.484	12.7955	N	9.30714			9.65164	0.266404	1.46716	5.53985e-05	1.88702	0.000113495	0.0286466	0.00061387	0.00103571	2.13163e-05	0.28201	2.09063e-05	0.281992	-27.3974	-7.64879	0.739302	-8.99407	0.739302	1748.35	2264.14	29.0147
16YX-4-1@18				r																	10.7303	0.351475
16YX-4-1@20	9.1551	429.794	0.0213011	r	0.0656921	0.000962675	1.17787	0.0262376	0.130041	0.00218163	796.579	30.4249	790.319	12.307	788.102	12.4573	Y	1.06417	788.102	12.4573	10.6361	0.184721	1.46719	4.61135e-05	1.88699	0.000103594	0.0304193	0.000557914	0.00122302	2.44578e-05	0.282298	2.06867e-05	0.28228	-17.2127	-0.242182	0.731535	1.10385	0.731535	1353.95	1697.5	29.0678
16YX-4-1@23				r																	10.5009	0.338103
16YX-4-1@26	7.21157	458.587	0.0157256	r	0.0672112	0.00028644	1.32032	0.0209316	0.142474	0.00217556	844.325	8.84187	854.653	9.20135	858.638	12.2873	Y	1.69524	858.638	12.2873			1.46719	5.80369e-05	1.88706	0.000141757	0.0386517	0.000894038	0.00150096	2.80778e-05	0.282356	2.35579e-05	0.282332	-15.1693	3.18	0.833068	2.99358	0.833068	1282.19	1535.72	33.3977
16YX-4-1@27	258.907	804.116	0.321977	r	0.0669793	0.000230056	1.26548	0.0198517	0.13703	0.00209743	837.129	7.13802	830.369	8.93666	827.845	11.9024	Y	1.10898	827.845	11.9024			1.46714	5.04629e-05	1.88707	0.000112482	0.0503232	0.000625858	0.00189832	2.46013e-05	0.282393	2.23998e-05	0.282363	-13.8758	3.59231	0.792113	4.06441	0.792113	1243.56	1484.94	32.1243
16YX-4-1@28	15.0787	1598.05	0.00943573	r	0.0670858	0.000157574	1.27858	0.0197321	0.138228	0.00210839	840.438	4.88229	836.221	8.83131	834.634	11.9521	Y	0.690601	834.634	11.9521			1.46709	4.44449e-05	1.88697	9.54738e-05	0.0131453	0.000650637	0.000569893	2.3843e-05	0.282485	2.22432e-05	0.282476	-10.6011	7.7569	0.786575	8.09821	0.786575	1072.02	1223.88	30.8779
16YX-4-1@29	5.64877	432.302	0.0130667	r	0.0667355	0.000469607	1.30353	0.0220135	0.141665	0.00217479	829.53	14.6066	847.28	9.75007	854.072	12.2917	Y	2.9585	854.072	12.2917			1.46715	5.39633e-05	1.88702	0.000131589	0.03073	0.00060611	0.00119443	2.58491e-05	0.282312	2.4826e-05	0.282293	-16.7313	1.69111	0.877912	1.60241	0.877912	1333.81	1626.99	34.8724
16YX-4-1@36	2.47324	175.088	0.0141257	r	0.065728	0.000676883	1.21232	0.0220592	0.133772	0.00200674	797.727	21.4385	806.256	10.1753	809.348	11.4201	Y	1.45678	809.348	11.4201	9.31053	0.410698	1.46721	5.24785e-05	1.88708	0.000105057	0.0120783	0.000543782	0.000483853	2.17538e-05	0.282418	2.14972e-05	0.282411	-12.9786	4.86002	0.760195	5.76488	0.760195	1162.63	1389.27	29.724
15PG-32-1, migmatite
15PG-32-1@1	391.742	543.742	0.720455	c	0.0671033	0.000216019	1.29151	0.019869	0.139589	0.00209995	840.981	6.68698	841.966	8.8425	842.34	11.8899	Y	0.161636	842.34	11.8899	6.51086	0.190658	1.46724	4.00491e-05	1.88694	7.23521e-05	0.0262585	0.000505917	0.000924769	1.82495e-05	0.282285	1.34057e-05	0.282271	-17.6649	0.651652	0.474059	0.819859	0.474059	1361.13	1683.81	18.6827
15PG-32-1@02	93.239	215.474	0.432716	c	0.0665242	0.000471142	1.25418	0.02188	0.136735	0.00218002	822.912	14.7159	825.291	9.90386	826.174	12.3747	Y	0.396378	826.174	12.3747	5.88948	0.179775	1.46719	4.24445e-05	1.88702	7.91624e-05	0.0317091	0.00109687	0.00119171	4.097e-05	0.282303	1.4089e-05	0.282285	-17.0344	0.78138	0.498222	1.30024	0.498222	1345.75	1662.71	19.7817
15PG-32-1@03	90.1968	156.866	0.574993	c	0.0698669	0.000450556	1.49004	0.0243661	0.154677	0.00232439	924.443	13.1935	926.332	9.98491	927.126	12.9899	Y	0.290176	927.126	12.9899	5.89197	0.166194	1.46721	3.94186e-05	1.8868	9.38587e-05	0.0377993	0.000585609	0.00154244	2.93279e-05	0.282524	1.4531e-05	0.282497	-9.22478	10.5906	0.513853	8.92594	0.513853	1044.58	1115.31	20.7128
15PG-32-1@05	558.585	903.636	0.618153	c	0.0669372	0.000199077	1.28957	0.0197405	0.139726	0.00209814	835.821	6.18385	841.107	8.79253	843.111	11.8783	Y	0.872221	843.111	11.8783	6.3438	0.182158	1.46723	3.05017e-05	1.88699	7.44583e-05	0.0295203	0.000648526	0.00115347	2.22315e-05	0.282348	1.1955e-05	0.28233	-15.4542	2.75488	0.422758	2.90513	0.422758	1281.68	1550.49	16.7878
15PG-32-1@06	262.154	495.267	0.529317	c	0.0677119	0.00026243	1.27686	0.0198466	0.136765	0.00205864	859.747	8.02332	835.453	8.88956	826.345	11.6848	Y	3.88514	826.345	11.6848	7.15918	0.24223	1.46721	4.75552e-05	1.88699	9.7434e-05	0.0270929	8.07895e-05	0.000982485	3.88379e-06	0.282321	1.91549e-05	0.282306	-16.3917	1.54424	0.677365	2.06274	0.677365	1312.94	1614.3	26.7623
15PG-32-1@07	167.728	438.517	0.382488	c	0.0670155	0.000257657	1.23866	0.0212452	0.134053	0.00224073	838.257	7.98649	818.276	9.68214	810.945	12.7498	Y	3.25813	810.945	12.7498	6.78764	0.200948	1.46719	4.90261e-05	1.8869	0.000106462	0.0216229	0.000129997	0.000793911	3.23774e-06	0.282312	1.85147e-05	0.2823	-16.7186	0.981203	0.654728	1.84204	0.654728	1319.28	1637.89	25.7349
15PG-32-1@08	370.283	693.555	0.533891	c	0.0672077	0.000483775	1.28689	0.0214147	0.138874	0.00208357	844.215	14.9053	839.917	9.55297	838.292	11.8045	Y	0.701618	838.292	11.8045	6.06901	0.258002	1.4672	4.73723e-05	1.88693	9.03598e-05	0.0430733	0.000321352	0.00163718	1.19119e-05	0.282326	1.92744e-05	0.2823	-16.2331	1.59911	0.68159	1.85063	0.68159	1329.66	1620.3	27.4004
15PG-32-1@09	314.317	354.348	0.887028	c	0.0672085	0.000283786	1.28122	0.0200139	0.138261	0.00207936	844.24	8.76064	837.399	8.94756	834.822	11.787	Y	1.11556	834.822	11.787	6.36624	0.184913	1.46724	5.26206e-05	1.88684	0.0001203	0.0272584	0.000557863	0.00101148	2.03152e-05	0.282352	2.45573e-05	0.282336	-15.3171	2.79047	0.868408	3.12294	0.868408	1271.45	1541.64	34.3659
15PG-32-1@10	152.164	398.537	0.381807	c	0.0672187	0.000266459	1.29915	0.0205163	0.140174	0.00214277	844.558	8.22548	845.346	9.10136	845.646	12.1264	Y	0.128847	845.646	12.1264	5.67454	0.171169	1.46719	4.70626e-05	1.88675	0.000104029	0.0357685	0.000919765	0.00143007	3.54435e-05	0.282437	2.15771e-05	0.282414	-12.314	5.80034	0.763021	5.89453	0.763021	1165.42	1357.98	30.5967
15PG-32-1@11	109.246	186.988	0.584238	c	0.0675849	0.000798163	1.21733	0.0437516	0.130634	0.00443437	855.851	24.3357	808.551	20.2355	791.48	25.3327	Y	7.52133	791.48	25.3327	6.45152	0.144975	1.46724	3.95113e-05	1.8869	8.95228e-05	0.0238466	0.000257886	0.00101952	1.00203e-05	0.282547	1.61187e-05	0.282531	-8.42887	8.73793	0.569997	10.0197	0.569997	998.462	1126.65	22.6744
15PG-32-1@12	154.923	249.01	0.622157	c	0.0669816	0.000457949	1.27166	0.0236764	0.137694	0.00238454	837.203	14.1763	833.132	10.6384	831.607	13.5255	Y	0.66845	831.607	13.5255	6.2291	0.18384	1.46727	5.95556e-05	1.88687	0.0001297	0.0271795	0.000550655	0.00106124	1.84401e-05	0.282258	2.31425e-05	0.282242	-18.6273	-0.623892	0.818377	-0.221763	0.818377	1404.09	1756.34	32.3483
15PG-32-1@16	152.192	172.852	0.880474	c	0.0666284	0.000430119	1.25044	0.020724	0.136114	0.0020777	826.18	13.4121	823.604	9.39384	822.65	11.7999	Y	0.42718	822.65	11.7999	6.20815	0.33844	1.46717	4.13993e-05	1.88676	0.000104697	0.0221306	0.000293749	0.000862518	1.10308e-05	0.282298	1.71717e-05	0.282284	-17.2362	0.682958	0.607234	1.28458	0.607234	1342.04	1666.17	23.9011
15PG-32-1@18	267.997	305.049	0.878538	c	0.0669186	0.000295936	1.29026	0.0223667	0.139839	0.00234391	835.242	9.18715	841.412	9.965	843.753	13.2698	Y	1.019	843.753	13.2698	6.21015	0.209059	1.46725	3.76991e-05	1.88685	9.50067e-05	0.0396768	0.000795923	0.00148231	2.93858e-05	0.282246	1.4362e-05	0.282223	-19.0546	-1.02337	0.507878	-0.888546	0.507878	1436.96	1791.36	20.2894
15PG-32-1@20	8.39347	24.5881	0.341363	c	0.0676719	0.00127958	1.34795	0.0325348	0.144466	0.00216714	858.523	38.7673	866.674	14.1682	869.866	12.2184	Y	1.32122	869.866	12.2184	5.33043	0.157469	1.46725	5.02741e-05	1.88702	0.000111497	0.0161502	0.000586709	0.000718524	2.542e-05	0.282567	2.26524e-05	0.282556	-7.69314	11.367	0.801046	10.9275	0.801046	961.521	1019.79	31.6354
15PG-32-1@21	60.0718	104.379	0.575516	c	0.0676654	0.00227493	1.41076	0.0526039	0.151212	0.00243842	858.321	68.2796	893.478	22.4014	907.751	13.6688	Y	5.75897	907.751	13.6688	7.12277	0.267474	1.46719	5.20419e-05	1.8868	0.000119923	0.0679713	0.00147159	0.00268277	5.25774e-05	0.282609	2.24262e-05	0.282609	-6.21265	-6.21262	0.793049	-6.21265	-219695	886.793	1446.79	271911
15PG-32-1@23	47.4911	110.956	0.428016	c	0.067398	0.00262869	1.30355	0.0549291	0.140275	0.00223744	850.097	79.0389	847.289	24.5055	846.217	12.6616	Y	0.456443	846.217	12.6616	6.35776	0.201821	1.46723	5.17668e-05	1.88702	0.000109416	0.0158066	0.000645819	0.000656706	2.50263e-05	0.282565	1.99715e-05	0.282554	-7.7901	10.7815	0.706242	10.8653	0.706242	963.781	1038.73	27.8435
15PG-32-1@25	99.2575	143.255	0.692874	c	0.0676406	0.000505726	1.31274	0.0237614	0.140757	0.00232028	857.562	15.4465	851.331	10.4861	848.942	13.1252	Y	1.00524	848.942	13.1252	6.02114	0.125854	1.46715	5.4763e-05	1.88674	0.00010945	0.0191389	0.000738384	0.000834102	3.21794e-05	0.282352	2.0866e-05	0.282339	-15.2949	3.22235	0.737874	3.24566	0.737874	1264.64	1525.31	29.0646
15PG-32-1@04	81.0542	661.852	0.122466	r	0.0667191	0.000219935	1.2318	0.018959	0.133903	0.00201311	829.018	6.86004	815.159	8.66244	810.091	11.455	Y	2.28303	810.091	11.455	8.10921	0.154991	1.4672	3.61521e-05	1.88684	7.55647e-05	0.0273181	0.000288238	0.00104274	1.45943e-05	0.282319	1.40583e-05	0.282303	-16.4944	1.05265	0.497138	1.92563	0.497138	1319.09	1632.66	19.6697
15PG-32-1@13	5.15073	1036.55	0.00496909	r	0.0668469	0.000781873	1.23792	0.0339742	0.13431	0.00333457	833.008	24.191	817.938	15.5329	812.408	18.9787	Y	2.47292	812.408	18.9787	7.72371	0.250848	1.46718	5.20483e-05	1.88699	0.000112608	0.0390787	0.00161395	0.00145355	5.55979e-05	0.282202	2.01282e-05	0.282179	-20.6332	-3.2654	0.711784	-2.45382	0.711784	1498.82	1908.55	28.3824
15PG-32-1@14	4.24716	362.307	0.0117226	r	0.0664905	0.000353822	1.2232	0.0206418	0.133425	0.0021367	821.856	11.0718	811.238	9.47158	807.374	12.1641	Y	1.76218	807.374	12.1641	10.6361	0.179141	1.46715	4.80072e-05	1.88702	0.000120477	0.0366308	0.00135919	0.0015134	5.20606e-05	0.282185	2.18223e-05	0.282162	-21.2285	-4.00258	0.771692	-3.08414	0.771692	1524.98	1951.19	30.8069
15PG-32-1@15	117.726	217.546	0.541156	r	0.0664086	0.000495944	1.24624	0.0225292	0.136106	0.00224071	819.282	15.5225	821.708	10.2354	822.605	12.7266	Y	0.405505	822.605	12.7266	10.6451	0.225099	1.46722	5.02453e-05	1.88698	0.000114364	0.0252174	0.000729268	0.0010261	3.0603e-05	0.282274	1.79114e-05	0.282258	-18.0846	-0.257639	0.633394	0.341918	0.633394	1381.35	1725.92	25.0218
15PG-32-1@17	180.15	614.841	0.293002	r	0.065288	0.0011899	1.46041	0.0457942	0.162234	0.00413965	783.63	37.8282	914.179	19.0768	969.179	23.0019	N	23.6781			7.48134	0.166439	1.46724	4.42453e-05	1.88681	0.000117601	0.0104691	0.000396827	0.000465609	1.92957e-05	0.282447	1.85158e-05	0.282438	-11.9678	9.44742	0.654765	6.78803	0.654765	1122.57	1222.14	25.6074
15PG-32-1@19	15.36	304.893	0.0503783	r	0.0662717	0.000332327	1.23738	0.0257659	0.135417	0.00273679	814.97	10.4471	817.692	11.7611	818.692	15.5571	Y	0.456704	818.692	15.5571	8.56004	0.198417	1.46724	5.78784e-05	1.88698	0.000126383	0.0352804	0.00248645	0.00139306	7.65732e-05	0.28221	2.16741e-05	0.282189	-20.3229	-2.78592	0.766451	-2.10866	0.766451	1484.06	1883.19	30.5214
15PG-32-1@22	3.53958	480.04	0.00737352	r	0.0671199	0.00043199	1.25076	0.0212325	0.135151	0.002123	841.497	13.3396	823.747	9.62407	817.186	12.0676	Y	2.88891	817.186	12.0676	10.0821	0.242231
15PG-32-1@24	123.025	803.723	0.153068	r	0.065996	0.00023529	1.35234	0.0210368	0.148616	0.00225032	806.25	7.44499	868.568	9.12134	893.201	12.6419	N	10.7846			11.254	0.228083
16YX-1-2, leucosomei
16YX-1-2@1	16.3977	1010.1	0.0162337		0.0693495	0.000770095	1.15858	0.0343765	0.121166	0.00333388	909.153	22.7033	781.288	16.3006	737.274	19.1975	N	18.9054			13.1401	0.388015	1.46693	0.000116426	1.88748	0.000234398	0.0619457	0.0020256	0.00243066	8.69244e-05	0.282272	4.47341e-05	0.282233	-18.1365			-0.506157	1.58191	1436.71	1763.49	64.8897
16YX-1-2@2	48.7588	311.909	0.156324		0.0634129	0.00425265	1.1525	0.0826843	0.131815	0.00335972	722.108	136.22	778.425	39.7729	798.209	19.1642	Y	10.5387			12.5142	0.295909	1.46674	0.000157111	1.88739	0.00027298	0.069629	0.00067268	0.00249098	1.46211e-05	0.282411	3.48276e-05	0.282371	-13.2167			4.38885	1.23159	1236.69	1451.68	50.7872
16YX-1-2@3																					11.5527	0.301842	1.46724	6.14339e-05	1.88682	0.000120094	0.0427281	0.00199254	0.00199861	8.34642e-05	0.282429	1.94604e-05	0.282397	-12.5784			5.3074	0.688171	1194.18	1392.97	28.0105
16YX-1-2@4	152.049	521.397	0.291619		0.0528903	0.00166298	0.281673	0.00981348	0.0386249	0.000579656	324.093	69.8666	251.984	7.80448	244.304	3.59874	Y	24.6191			11.2645	0.310397	1.46697	9.58702e-05	1.88719	0.000242394	0.0228262	0.00092075	0.000976767	4.19089e-05	0.282417	3.24776e-05	0.282401	-13.0185			5.44562	1.14849	1179.35	1384.13	45.4904
16YX-1-2@5	12.56	491.461	0.0255565		0.0677355	0.00241881	1.15459	0.0506638	0.123626	0.00315261	860.473	72.4013	779.408	24.1613	751.4	18.1125	Y	12.6759			12.9231	0.333751	1.46691	0.000101199	1.88749	0.000246937	0.0541905	0.00107445	0.0021732	4.09853e-05	0.282209	3.6317e-05	0.282174	-20.3748			-2.6028	1.28426	1517.68	1896.49	52.2205
16YX-1-2@6	107.711	555.354	0.193949		0.0567174	0.00202451	0.52061	0.0201833	0.0665724	0.00100719	480.562	76.9819	425.558	13.5676	415.473	6.09038	Y	13.5445			11.0979	0.283537	1.46742	0.000100869	1.88642	0.000172575	0.0169436	0.000529086	0.000641214	1.88078e-05	0.282394	2.46767e-05	0.282384	-13.8326			4.82008	0.872632	1200.93	1424.13	34.2394
16YX-1-2@7	48.424	368.134	0.131539		0.0923078	0.000603961	1.90763	0.0336767	0.149884	0.00245756	1473.73	12.3636	1083.76	11.829	900.312	13.7922	N	38.9091			12.2499	0.214835	1.46692	0.00013541	1.88756	0.000228712	0.03638	0.000455545	0.00143446	2.2604e-05	0.282309	4.72852e-05	0.282286	-16.8228			1.37461	1.67213	1346.02	1643.9	66.8562
16YX-1-2@8																					13.3725	0.28162
16YX-1-2@9																					9.49854	0.238206
16YX-1-2@11	126.498	876.376	0.144342		0.056658	0.00134969	0.514639	0.0147055	0.065878	0.00103959	478.247	51.806	421.564	9.90646	411.274	6.29048	Y	14.0039			9.6691	0.336665	1.46706	8.74328e-05	1.88725	0.00014879	0.0321366	0.00145561	0.00121984	5.26644e-05	0.282308	2.84637e-05	0.282288	-16.8837			1.43531	1.00655	1340.77	1640.04	40.0061
16YX-1-2@12	60.7937	446.811	0.136061		0.067693	0.000250643	1.30179	0.0215214	0.139475	0.00224724	859.17	7.66668	846.512	9.53834	841.692	12.726	Y	2.03429			12.3297	0.231148	1.46721	3.51395e-05	1.88706	8.47456e-05	0.0453235	0.000384622	0.00177398	1.54862e-05	0.282514	1.32998e-05	0.282486	-9.57427			8.44457	0.470314	1065.29	1191.96	19.07
16YX-1-2@13	52.6138	1866.37	0.0281905		0.0675704	0.000772971	1.25405	0.0365298	0.134604	0.00360594	855.404	23.5801	825.23	16.5904	814.075	20.5203	Y	4.83149			13.2712	0.269868	1.46697	9.84926e-05	1.8875	0.000229975	0.0503247	0.000911293	0.00193669	3.37603e-05	0.282083	4.50409e-05	0.282052	-24.8141			-6.9165	1.59276	1686.96	2169.09	64.1487
16YX-1-2@14	332.127	792.179	0.419257		0.0565659	0.00226848	0.509113	0.0221425	0.0652767	0.0010987	474.649	86.3237	417.853	15.0086	407.636	6.65209	Y	14.1184			11.0744	0.368091	1.46715	3.15592e-05	1.88688	7.25255e-05	0.0331462	0.00203733	0.00123404	7.14218e-05	0.28225	1.20995e-05	0.28223	-18.9314			-0.624353	0.427867	1422.6	1770.99	16.9828
16YX-1-2@15	17.9862	633.147	0.0284077		0.0690215	0.000478352	1.19872	0.0235642	0.12596	0.0023171	899.382	14.2298	799.996	10.9408	764.777	13.2797	N	14.9664			13.2089	0.395668	1.4673	8.62958e-05	1.88671	0.000147793	0.0603038	0.00285383	0.00231162	0.000105182	0.282351	1.75772e-05	0.282314	-15.3436			2.35959	0.621576	1317.78	1581.16	25.4599
16YX-1-2@16	72.5228	179.432	0.40418		0.0676919	0.000408218	1.30385	0.0211325	0.139697	0.00210162	859.136	12.4677	847.419	9.35678	842.951	11.8983	Y	1.88392			12.1172	0.343705
Note
a. Core (c) or rim (r) zircon identified based on CL images and Th/U ratios
b. Conc.(Y/N) indicates whether the analytical age is concordant (Y=yes; N=no), Only analyses that overlap within 2s covaried uncertainty of the concordia curve are termed as concordant age (Spencer et al., 2016)
c. Age concordance is defined as (206Pb/238U age)/(207Pb/206Pb age)×100%.
d. Concordia age of each zircon domain was given based on following criterion: 1) only concordant data are used; 2) we choose 238U/206Pb age as the "best age" as all dated ages are below 1.5 Ga (Spencer et al., 2016); 3) age concordance should <10%
e. The 176Hf/177Hf and 176Lu/177Hf ratios of chondrite and depleted mantle at the present are 0.282785 and 0.0336, 0.28325 and 0.0384, respectively (Bouvier et al., 2008; Griffin et al. 2000). l = 1.867 ×10–11a–1 (Söderlund et al., 2004). (176Lu/177Hf)C = 0.015.
f. εHf(t) = 10,000×{[(176Hf/177Hf)S – (176Lu/177Hf)S×(elt–1)]/[(176Hf/177Hf)CHUR,0 – (176Lu/177Hf)CHUR×(elt–1)]–1}
g. TDM = 1/l × ln{1 + [(176Hf/177Hf)S – (176Hf/177Hf)DM] / [(176Lu/177Hf)S – (176Lu/177Hf)DM]}
h.TDM2 = 1/l × ln{1 + [(176Hf/177Hf)S, t – (176Hf/177Hf)DM, t ] / [(176Lu/177Hf)C – (176Lu/177Hf)DM]} + t
i. The zircon ages in leucosome are various and mostly disconcordant possibly due to destruction of their U-Pb system. We hence took 850 Ma as their approximate crystallization age since lecosome were derived from partial melts of the migmatite according to field observation.
Reference:
Bouvier, A., Vervoort, J.D., Patchett, P.J., 2008. The Lu–Hf and Sm–Nd isotopic composition of CHUR: constraints from unequilibrated chondrites and implications for the bulk composition of terrestrial planets. Earth Planet. Sci. Lett. 273, 48–57.
Griffin, W.L., Pearson, N.J., Belousova, E., Jackson, S.E., van Achterbergh, E., O’Reilly, S.Y., Shee, S.R., 2000. The Hf isotope composition of cratonic mantle: LA-MCICP-MS analysis of zircon megacrysts in kimberlites. Geochim. Cosmochim. Acta 64, 133–147.
Söderlund, U., Patchett, P.J., Vervoort, J.D., Isachsen, C.E., 2004. The 176Lu decay constant determined by Lu–Hf and U-Pb isotope systematics of Precambrian mafic intrusions. Earth Planet. Sci. Lett. 219, 311–324.
Spencer, C.J., Kirkland, C.L., Taylor, R.J.M., 2016. Strategies towards statistically robust interpretations of in situ U-Pb zircon geochronology. Geosci. Front.7, 581–589.

## Sheet: Raw data for O isotope
				16O/Coeff		18O/16O			δ 18O
			IP(nA)	L'2		H1/L'2				2SE
PENGLAI@01		00:39:00	1.39909	1262107000	0.0406955	0.00202315	0.0148147		5.21269	0.298946
PENGLAI@02		00:42:00	1.40433	1253034000	0.0282505	0.00202287	0.010703		5.07454	0.215946
PENGLAI@3		00:45:00	1.4041	1245580000	0.179707	0.0020235	0.0150185		5.38474	0.303111
PENGLAI@04		01:02:00	1.38579	1240306000	0.156425	0.00202259	0.0163437		4.93391	0.32971
PENGLAI@05		01:19:00	1.4289	1246285000	0.228913	0.00202309	0.0131422		5.18426	0.265189
PENGLAI@06		01:34:00	1.39315	1234923000	0.216712	0.002023	0.0105603		5.13688	0.213081
PENGLAI@07		01:51:00	1.39596	1243515000	0.0156303	0.00202283	0.0104983		5.0541	0.211811
PENGLAI@08		02:05:00	1.38313	1234530000	0.0471396	0.00202347	0.0168484		5.37427	0.340039
PENGLAI@09		02:22:00	1.38227	1238348000	0.0272332	0.00202356	0.0119933		5.41715	0.242062
PENGLAI@10		02:36:00	1.37656	1234964000	0.00962332	0.00202343	0.0158369		5.35033	0.319617
PENGLAI@11		02:53:00	1.38556	1233612000	0.0321751	0.00202323	0.0138535		5.24959	0.27956
PENGLAI@12		03:08:00	1.36647	1211187000	0.0263559	0.00202284	0.0128656		5.05859	0.259575
PENGLAI@13		03:25:00	1.35544	1206281000	0.0396757	0.00202279	0.0123957		5.03265	0.250088
PENGLAI@14		03:39:00	1.35536	1217228000	0.0685537	0.00202233	0.0199324		4.80275	0.402054
PENGLAI@15		03:56:00	1.3448	1200666000	0.0203732	0.00202364	0.0166935		5.45705	0.33694
PENGLAI@16		04:10:00	1.34965	1195671000	0.118253	0.00202353	0.0106833		5.40419	0.215621
PENGLAI@17		04:27:00	1.33377	1191206000	0.0252038	0.00202344	0.00945847		5.35531	0.19089
PENGLAI@18		04:41:00	1.33424	1188761000	0.0521057	0.00202272	0.0146285		4.99725	0.295127
PENGLAI@19		04:58:00	1.32821	1188552000	0.0209146	0.00202266	0.0129535		4.96882	0.261327
PENGLAI@20		05:12:00	1.3304	1186076000	0.0149391	0.00202248	0.0144383		4.87905	0.291254
PENGLAI@21		05:30:00	1.32892	1181596000	0.0367126	0.0020239	0.0165247		5.58472	0.333575
PENGLAI@22		05:44:00	1.33823	1189532000	0.0352274	0.00202354	0.0125445		5.40518	0.253184
PENGLAI@23		06:01:00	1.32735	1179802000	0.050035	0.00202318	0.0194424		5.22815	0.392334
PENGLAI@24		06:15:00	1.32313	1185527000	0.0398317	0.00202409	0.0143214		5.68246	0.289126
PENGLAI@25		06:32:00	1.32352	1176519000	0.115031	0.00202355	0.0159179		5.41217	0.321271
PENGLAI@26		06:45:00	1.32235	1182224000	0.0236293	0.00202345	0.0106346		5.36329	0.214629
PENGLAI@27		07:02:00	1.30803	1182145000	0.082246	0.00202403	0.0152129		5.64905	0.307115
PENGLAI@28		07:16:00	1.31671	1191233000	0.0361131	0.00202366	0.014036		5.46603	0.283305
PENGLAI@29		07:33:00	1.32258	1177448000	0.0945029	0.00202264	0.0153409		4.95934	0.309487
PENGLAI@30		07:47:00	1.31366	1176097000	0.208232	0.00202363	0.0175947		5.45156	0.355129
PENGLAI@31		08:03:00	1.31632	1180110000	0.0663235	0.00202296	0.0195012		5.11893	0.39348
PENGLAI@32		08:17:00	1.31155	1177385000	0.0455069	0.00202318	0.0121386		5.22715	0.24495
PENGLAI@33		08:34:00	1.30091	1172419000	0.0280192	0.00202307	0.0215185		5.1703	0.434205
PENGLAI@34		08:50:00	1.30388	1170119000	0.11801	0.00202363	0.021951		5.45356	0.443055
QINGHU@01		00:48:00	1.39095	1228643000	0.0965941	0.00202334	0.0186012		5.30594	0.375388
QINGHU@02		01:16:00	1.39447	1240599000	0.0409427	0.00202321	0.0100688		5.23962	0.203184
QINGHU@03		01:48:00	1.38884	1230000000	0.0366308	0.00202383	0.0177921		5.55031	0.359148
QINGHU@04		02:19:00	1.38446	1218478000	0.0716778	0.00202349	0.0146733		5.38175	0.296143
QINGHU@05		02:50:00	1.37938	1232802000	0.00896721	0.00202326	0.0135713		5.26655	0.27387
QINGHU@06		03:22:00	1.35763	1202567000	0.020127	0.00202386	0.0160883		5.56676	0.324761
QINGHU@07		03:53:00	1.33948	1196138000	0.0527763	0.0020233	0.0109765		5.2855	0.221512
QINGHU@08		04:24:00	1.3351	1176296000	0.101698	0.00202414	0.014864		5.7079	0.300088
QINGHU@09		04:55:00	1.33181	1182306000	0.0360343	0.00202375	0.0168376		5.5139	0.339869
QINGHU@10		05:27:00	1.32657	1189201000	0.0174147	0.00202396	0.0159741		5.61713	0.322471
QINGHU@11		05:58:00	1.33361	1184982000	0.0152495	0.00202372	0.0122481		5.49844	0.247224
QINGHU@12		06:29:00	1.31726	1190139000	0.0204192	0.00202319	0.0178543		5.23413	0.36029
QINGHU@13		06:59:00	1.31413	1178858000	0.0377659	0.00202415	0.018619		5.71089	0.3759
QINGHU@14		07:30:00	1.32336	1183375000	0.0568051	0.00202357	0.0176364		5.42264	0.35596
QINGHU@15		08:00:00	1.40097	1173300000	0.0124499	0.00202303	0.0155332		5.15085	0.313426
QINGHU@16		08:31:00	1.30787	1168614000	0.0251597	0.00202329	0.0126421		5.27951	0.255122
QINGHU@17		08:48:00	1.29809	1167557000	0.0199628	0.00202357	0.0203906		5.42314	0.411549
16YX-4-1@29		02:39:00	1.38094	1236293000	0.0628758	0.00203137	0.0202704		9.31053	0.410698
16YX-4-1@28		02:33:00	1.38149	1226993000	0.075389	0.00202511	0.0218525		6.18815	0.441389
16YX-4-1@27		02:30:00	1.39072	1222049000	0.10862	0.00202459	0.0103787		5.92932	0.209581
16YX-4-1@26		02:28:00	1.39009	1231230000	0.0215467	0.00202698	0.0160689		7.12372	0.32487
16YX-4-1@25		02:25:00	1.38243	1235723000	0.00477515	0.00202507	0.0133397		6.1677	0.269437
16YX-4-1@24		02:16:00	1.38438	1226893000	0.0873752	0.0020282	0.0174642		7.73014	0.353289
16YX-4-1@23		02:13:00	1.38251	1227249000	0.0435521	0.00203375	0.0166678		10.5009	0.338103
16YX-4-1@22		02:11:00	1.37421	1228007000	0.0636436	0.00202449	0.0171843		5.87895	0.346992
16YX-4-1@21		02:08:00	1.37875	1233658000	0.0697962	0.00202544	0.0129056		6.35571	0.260717
16YX-4-1@20		02:02:00	1.38587	1235236000	0.0208377	0.00203403	0.00910514		10.6361	0.184721
16YX-4-1@19		01:59:00	1.38462	1230852000	0.218414	0.00202474	0.00950713		6.00612	0.191996
16YX-4-1@18		01:56:00	1.38251	1244045000	0.0826538	0.00203421	0.0173231		10.7303	0.351475
16YX-4-1@17		01:54:00	1.39009	1243095000	0.112005	0.00203205	0.0131442		9.65164	0.266404
16YX-4-1@16		01:45:00	1.38415	1242250000	0.0773519	0.00203307	0.0167141		10.1598	0.338929
16YX-4-1@15		01:42:00	1.3836	1234795000	0.177382	0.00203394	0.0182469		10.5947	0.37017
16YX-4-1@14		01:39:00	1.39048	1235805000	0.174039	0.00202665	0.018961		6.95964	0.383277
16YX-4-1@13		01:36:00	1.39612	1232052000	0.212282	0.00202943	0.0138148		8.34404	0.279635
16YX-4-1@12		01:31:00	1.39307	1231188000	0.177836	0.00202494	0.0136807		6.10487	0.276308
16YX-4-1@11		01:28:00	1.3987	1248130000	0.183473	0.00202464	0.0176598		5.95775	0.356622
16YX-4-1@10		01:25:00	1.4048	1247047000	0.045229	0.00203248	0.00939448		9.8626	0.190445
16YX-4-1@09		01:22:00	1.40613	1243608000	0.19929	0.00203482	0.0139358		11.0306	0.282833
16YX-4-1@08		01:13:00	1.40355	1245415000	0.22254	0.00202719	0.0123102		7.22944	0.248905
16YX-4-1@07		01:11:00	1.39792	1228739000	0.0769064	0.00202574	0.0162864		6.50233	0.329064
16YX-4-1@06		01:08:00	1.38798	1233731000	0.0948222	0.0020241	0.0117033		5.68745	0.236272
16YX-4-1@05		01:05:00	1.37938	1241744000	0.0945773	0.00202527	0.0130882		6.27093	0.264385
16YX-4-1@04		00:59:00	1.39596	1227905000	0.0321446	0.00202501	0.0116401		6.14027	0.235101
16YX-4-1@03		00:57:00	1.39901	1222796000	0.0926007	0.00203335	0.0144349		10.3	0.292751
16YX-4-1@02		00:54:00	1.39315	1249600000	0.173296	0.0020253	0.0166022		6.2849	0.335374
16YX-4-1@01		00:51:00	1.39095	1248720000	0.14544	0.00202584	0.0197258		6.5522	0.398575
16YX-1-2@16		07:13:00	1.3128	1180219000	0.0354048	0.002037	0.016917		12.1172	0.343705
16YX-1-2@15		07:10:00	1.31804	1174789000	0.106487	0.00203919	0.0194537		13.2089	0.395668
16YX-1-2@14		07:08:00	1.32	1175979000	0.0493253	0.00203491	0.0181359		11.0744	0.368091
16YX-1-2@13		07:05:00	1.31132	1110376000	0.0674034	0.00203931	0.0132677		13.2712	0.269868
16YX-1-2@12		06:57:00	1.32344	1177127000	0.0142563	0.00203742	0.0113746		12.3297	0.231148
16YX-1-2@11		06:54:00	1.31679	1144380000	0.0888621	0.00203209	0.0166105		9.6691	0.336665
16YX-1-2@10		06:51:00	1.31382	1171301000	0.100493	0.002025	0.0190599		6.13429	0.384962
16YX-1-2@09		06:48:00	1.31922	1180332000	0.0401721	0.00203175	0.0117547		9.49854	0.238206
16YX-1-2@08		06:43:00	1.32188	1184469000	0.0404816	0.00203951	0.0138441		13.3725	0.28162
16YX-1-2@07		06:40:00	1.31726	1094810000	0.0374751	0.00203726	0.0105727		12.2499	0.214835
16YX-1-2@06		06:37:00	1.34628	1179328000	0.137672	0.00203495	0.0139696		11.0979	0.283537
16YX-1-2@05		06:34:00	1.32508	1194131000	0.258833	0.00203861	0.016414		12.9231	0.333751
16YX-1-2@04		06:26:00	1.32149	1189776000	0.0352323	0.00203529	0.0152904		11.2645	0.310397
16YX-1-2@03		06:23:00	1.32665	1141716000	0.424533	0.00203586	0.0148648		11.5527	0.301842
16YX-1-2@02		06:20:00	1.33048	1125518000	0.0636832	0.00203779	0.0145588		12.5142	0.295909
16YX-1-2@01		06:18:00	1.32594	1176078000	0.131452	0.00203905	0.0190787		13.1401	0.388015
16YX-1-1@33		04:47:00	1.33408	1006783000	0.251991	0.00202671	0.0161301		6.98657	0.326061
16YX-1-1@32		04:44:00	1.33345	1199574000	0.0436762	0.00202566	0.015151		6.46593	0.306112
16YX-1-1@31		04:38:00	1.33924	1154082000	0.0405944	0.00202645	0.0162446		6.8599	0.328336
16YX-1-1@30		04:35:00	1.33752	1193900000	0.0660022	0.00203277	0.0165826		10.0087	0.336212
16YX-1-1@29		04:32:00	1.33064	1200944000	0.030572	0.00202909	0.0142217		8.17598	0.287824
16YX-1-1@28		04:30:00	1.33111	1200825000	0.0687156	0.00202698	0.0190413		7.12172	0.384961
16YX-1-1@27		04:21:00	1.33557	1202005000	0.0183359	0.00203856	0.0181338		12.8952	0.368709
16YX-1-1@26		04:18:00	1.33502	1170485000	0.419686	0.00202702	0.0170568		7.14167	0.344848
16YX-1-1@25		04:15:00	1.34276	1192219000	0.240809	0.00202524	0.0144799		6.25647	0.292492
16YX-1-1@24		04:13:00	1.34933	1195987000	0.0119235	0.00202644	0.0166798		6.85093	0.337128
16YX-1-1@23		04:07:00	1.34448	1204659000	0.112162	0.00203263	0.0120696		9.94189	0.244695
16YX-1-1@22		04:04:00	1.34034	1204750000	0.0680126	0.00203903	0.011943		13.1321	0.242891
16YX-1-1@21		04:01:00	1.34848	1206887000	0.099104	0.00203885	0.0143108		13.0403	0.291018
16YX-1-1@20		03:58:00	1.34848	1184109000	0.0372101	0.00203932	0.0153281		13.2757	0.311778
16YX-1-1@19		03:50:00	1.34581	1202936000	0.0426042	0.00203844	0.0124078		12.8354	0.25227
16YX-1-1@18		03:47:00	1.35536	1197855000	0.010599	0.00203858	0.0112413		12.9087	0.228568
16YX-1-1@17		03:44:00	1.35598	1191087000	0.136659	0.0020271	0.0101864		7.18306	0.205953
16YX-1-1@16		03:42:00	1.35332	1207520000	0.0856128	0.00202659	0.0158248		6.92523	0.319872
16YX-1-1@15		03:36:00	1.36029	1210163000	0.0466831	0.00202669	0.0166053		6.9756	0.335665
16YX-1-1@14		03:33:00	1.35872	1209343000	0.0344454	0.00202746	0.0151558		7.3626	0.306481
16YX-1-1@13		03:30:00	1.35317	1214604000	0.0137068	0.00203905	0.0193608		13.1401	0.393753
16YX-1-1@12		03:27:00	1.34988	1210301000	0.0217168	0.00203903	0.00872599		13.1331	0.177464
16YX-1-1@11		03:19:00	1.35896	1206016000	0.0428459	0.00203796	0.011057		12.598	0.224754
16YX-1-1@10		03:16:00	1.357	1230407000	0.0798539	0.00203156	0.0116769		9.40578	0.236608
16YX-1-1@09		03:13:00	1.35606	1213522000	0.0375801	0.00202512	0.0131221		6.19613	0.265049
16YX-1-1@08		03:10:00	1.3631	1208173000	0.023755	0.00203832	0.0143012		12.778	0.290748
16YX-1-1@07		03:05:00	1.36623	1234610000	0.0328224	0.00203785	0.0248665		12.5456	0.50543
16YX-1-1@06		03:02:00	1.3667	1218288000	0.0519501	0.00203902	0.0110808		13.1261	0.225355
16YX-1-1@05		02:59:00	1.37773	1216200000	0.0582327	0.00203862	0.0122125		12.9261	0.24832
16YX-1-1@04		02:56:00	1.38579	1223325000	0.0339775	0.00202608	0.0108123		6.67538	0.218497
16YX-1-1@03		02:48:00	1.38516	1222689000	0.183084	0.00203064	0.0197945		8.94797	0.400912
16YX-1-1@02		02:45:00	1.38563	1148592000	0.144403	0.00203732	0.00949156		12.2808	0.192872
16YX-1-1@01		02:42:00	1.38603	1225730000	0.021083	0.00202575	0.0105303		6.50732	0.212764
15PG-32-1@25		08:29:00	2.28913	1975668000	0.0562789	0.00202163	0.00624153		6.02114	0.125854
15PG-32-1@24		08:26:00	2.28162	1970422000	0.0386195	0.00203213	0.0112531		11.254	0.228083
15PG-32-1@23		08:23:00	2.28029	1964684000	0.0932415	0.00202231	0.0100057		6.35776	0.201821
15PG-32-1@22		08:20:00	2.28451	1977954000	0.0281284	0.00202978	0.0119649		10.0821	0.242231
15PG-32-1@21		08:14:00	2.27364	1899993000	0.0161875	0.00202384	0.0132505		7.12277	0.267474
15PG-32-1@20		08:11:00	2.26668	1973570000	0.0310386	0.00202025	0.00781478		5.33043	0.157469
15PG-32-1@19		08:08:00	2.26527	1960174000	0.0338777	0.00202672	0.0098155		8.56004	0.198417
15PG-32-1@18		08:05:00	2.28467	1966758000	0.107256	0.00202201	0.0103661		6.21015	0.209059
15PG-32-1@17		07:56:00	2.30133	1989623000	0.0187449	0.00202456	0.00824236		7.48134	0.166439
15PG-32-1@16		07:53:00	2.29539	1978198000	0.0199889	0.00202201	0.0167813		6.20815	0.33844
15PG-32-1@15		07:51:00	2.29813	1980913000	0.125423	0.0020309	0.0111125		10.6451	0.225099
15PG-32-1@14		07:48:00	2.30525	1968192000	0.0371339	0.00203089	0.00884374		10.6361	0.179141
15PG-32-1@13		07:42:00	2.29124	1974603000	0.0452809	0.00202505	0.0124195		7.72371	0.250848
15PG-32-1@12		07:39:00	2.29367	1973195000	0.0848398	0.00202205	0.00911542		6.2291	0.18384
15PG-32-1@11		07:36:00	2.30462	1967840000	0.0423404	0.0020225	0.00718677		6.45152	0.144975
15PG-32-1@10		07:33:00	2.31252	1971013000	0.0214253	0.00202094	0.00849182		5.67454	0.171169
15PG-32-1@09		07:24:00	2.29961	1978537000	0.107671	0.00202233	0.00916736		6.36624	0.184913
15PG-32-1@08		07:21:00	2.2957	1963064000	0.0330959	0.00202173	0.0127946		6.06901	0.258002
15PG-32-1@07		07:18:00	2.35961	1970412000	0.028051	0.00202317	0.00995817		6.78764	0.200948
15PG-32-1@06		07:15:00	2.29265	1976690000	0.300369	0.00202391	0.0119995		7.15918	0.24223
15PG-32-1@05		07:09:00	2.26785	1954382000	0.049774	0.00202228	0.00903097		6.3438	0.182158
15PG-32-1@04		07:06:00	2.26738	1949036000	0.0420829	0.00202582	0.00767067		8.10921	0.154991
15PG-32-1@03		07:03:00	2.27919	1942111000	0.0391339	0.00202137	0.00824321		5.89197	0.166194
15PG-32-1@02		07:00:00	2.28764	1942627000	0.0560705	0.00202137	0.00891686		5.88948	0.179775
15PG-32-1@01		06:52:00	2.2867	1949883000	0.0906296	0.00202262	0.00945084		6.51086	0.190658

## Sheet: Raw data for U-Pb isotope
				207Pb/206Pb		208Pb/206Pb		206Pb/238U		238U16O2/238U		90Zr216O/238U		232Th16O/238U		204Pb/206Pb		206Pb/204Pb		206Pb/Coeff		238U/Coeff		204Pb/Coeff		200.5/Coeff		177Hf16O2/90Zr216O		90Zr216O/Coeff		94Zr216O/Coeff		270.1/Coeff
				EM/EM		EM/EM		EM/EM		EM/EM		EM/EM		EM/EM		EM/EM		EM/EM		EM		EM		EM		EM		EM/EM		EM		EM		EM
PL@1			7.34194	0.0532834	0.439441	0.0462665	1.22501	0.134097	0.636679	2.77854	0.137861	0.857834	0.90787	0.895992	0.312742	8.09371e-06	44.5447	NaN	NaN	10743	1.48981	80172.9	2.07479	0.085034	43.6436	0	NaN	0.760026	0.760502	68698.7	1.18635	9830.68	1.39813	5.46647	36.8514
PL@2			7.39435	0.053435	0.588367	0.0324392	3.07889	0.134275	0.440996	2.77579	0.210457	1.20773	0.596327	0.637187	0.275336	1.26012e-05	35.356	NaN	NaN	7687.68	1.24157	57254.2	1.1799	0.0971817	35.3553	0	NaN	0.770794	0.700706	69123.1	0.753951	9816.08	0.867085	3.64432	40.8248
PL@3			7.2278	0.0534767	0.53236	0.0280724	2.05595	0.133941	0.74318	2.783	0.249552	1.07391	0.863344	0.531321	0.36071	3.41701e-05	21.321	29894.4	21.321	8772.24	1.35619	65550.1	2.0441	0.297619	21.3201	0	NaN	0.765053	0.64483	70322.8	1.23549	9999.5	1.52209	3.64432	40.8248
Qinghu@1			7.38856	0.0500277	1.00754	0.131773	1.61014	0.0643857	0.456441	2.84575	0.371349	1.70986	0.465916	2.51245	0.578236	6.49429e-05	25.9318	NaN	NaN	2613.36	0.518501	40592.7	0.583919	0.170068	25.8199	0	NaN	0.753992	1.12677	69412.9	0.895561	9949.04	1.05434	3.64432	47.1405
16YX-4-1@1			7.27591	0.0684027	0.885748	0.315749	1.59647	0.351853	0.535822	2.78666	0.477652	11.3102	0.703364	6.41248	0.502578	8.50441e-05	21.8256	13311.1	25.8664	2162.78	1.157	6148.31	1.38894	0.18424	21.8218	0.0728863	70.7107	0.671261	0.651654	69501.4	0.795124	9894.52	1.02149	1.21477	70.7107
16YX-4-1@2			7.2576	0.0688539	0.823693	0.111006	1.43135	0.347637	0.427419	2.79069	0.319074	6.91193	0.309506	2.17515	0.330752	0.000112397	28.8757	10615.9	22.3475	3382.59	0.829914	9732.01	1.07433	0.376579	28.245	0	NaN	0.560643	0.620615	67418.9	0.936372	9482.1	1.40514	0	NaN
16YX-4-1@4			7.28045	0.0676675	0.411243	0.191821	0.741554	0.342913	3.6739	2.79236	1.31312	1.45488	4.14286	3.8436	0.881855	3.54877e-05	18.9068	27818.1	14.9525	16628.5	5.57109	49271.9	8.59188	0.558795	16.556	0	NaN	0.898758	2.28587	70292.7	4.66131	10075.8	4.82184	4.85909	48.4123
16YX-4-1@5			9.01586	0.0680511	0.748809	0.232537	1.32782	0.318396	0.560187	2.62378	0.249452	5.4833	0.906094	4.54454	0.384235	0.000106437	14.9095	9102.26	14.9095	5155.75	1.79627	16205.4	2.34199	0.546647	14.9071	0	NaN	0.695678	0.888318	88748.2	1.46232	12535.9	1.72206	0	NaN
16YX-4-1@6			9.13351	0.0669041	0.707262	0.263184	1.95093	0.324977	0.320604	2.66208	0.739707	4.68466	1.26669	5.30413	1.24762	7.8553e-05	16.224	14244.2	16.224	5877.92	0.906101	17894.8	0.601259	0.461613	16.2221	0	NaN	0.60625	1.46143	83810.6	1.06907	11901	1.09573	0	NaN
PL@4			8.54115	0.0537643	0.554697	0.0274027	1.86111	0.121605	0.665925	2.62763	0.376991	1.4295	1.08778	0.500884	0.249015	1.21039e-05	35.356	NaN	NaN	7910.57	2.29345	65123.3	2.90531	0.0971817	35.3553	0	NaN	0.77059	1.04581	92919.4	1.84659	13334.4	2.05998	0	NaN
16YX-4-1@7			9.17294	0.0720687	1.17618	0.186043	1.07654	0.322254	2.06782	2.67589	0.773928	7.40814	4.51275	3.37646	0.599275	0.000277948	13.9301	4114.46	16.1324	3825.51	4.33777	11956.7	6.15351	1.0447	12.7731	0	NaN	0.623089	0.842048	87129.7	1.87807	12458.2	1.97314	0	NaN
16YX-4-1@10			9.44347	0.0674931	0.583163	0.294153	1.44537	0.325273	2.80483	2.66594	0.82951	5.982	4.74748	5.79162	1.17935	3.95502e-05	26.2973	NaN	NaN	5042.98	3.86165	15638.7	6.02582	0.194363	25	0	NaN	0.718866	0.861177	91951.4	1.14878	13041.3	1.11865	0	NaN
16YX-4-1@11			9.32283	0.0674332	0.655178	0.172853	1.33602	0.329696	0.582102	2.64823	0.3038	7.59398	0.867023	3.33447	0.602549	2.14642e-05	36.5894	NaN	NaN	3997.14	0.623392	12127.5	1.04903	0.085034	36.5148	0	NaN	0.651306	0.986051	92120.7	1.65465	13082	1.6903	0	NaN
16YX-4-1@12			9.45184	0.0673725	0.352015	0.373116	0.619357	0.315609	0.457414	2.62074	0.32847	2.08173	1.47378	7.20301	0.448017	1.84448e-05	21.8224	58309.5	21.8224	13857.9	2.12425	43933.8	2.50059	0.255102	21.8218	0	NaN	0.742933	0.902655	91257.3	1.03923	13013.5	1.39172	3.64432	40.8248
16YX-4-1@14			9.36422	0.0681699	0.848835	0.196112	0.771347	0.311428	1.35459	2.6009	0.27441	4.21172	2.70219	3.70456	0.749651	5.46834e-05	21.2932	24542.4	21.8122	6859.59	2.99362	22095.4	4.24054	0.364432	19.5315	0	NaN	0.74459	1.40393	92425.3	1.42524	13077.6	1.2913	1.21477	70.7107
PL@5			9.46443	0.0534618	0.480322	0.0306328	1.64088	0.121961	0.736355	2.62613	0.225738	1.28464	1.28773	0.564433	0.165789	2.84419e-05	21.8227	34224.2	21.8227	8966.3	2.25831	73612.5	2.98294	0.255102	21.8218	0	NaN	0.791496	1.28432	94348.4	1.68698	13479.8	2.06623	1.21477	70.7107
Qinghu@2			9.52452	0.0543272	0.907409	0.216937	1.12151	0.0558068	0.903734	2.58878	0.805682	1.23551	1.37347	4.05565	0.108087	0.000396419	9.24705	2405	8.36737	4474.21	0.738304	79778.6	0.545655	1.73712	8.40132	0	NaN	0.649647	1.09621	97462.5	1.32438	13947.1	1.40586	3.64432	40.8248
16YX-4-1@15			9.56817	0.0690503	0.547961	0.00891361	3.92474	0.320129	1.05727	2.65866	0.239272	5.35699	1.26746	0.0750345	6.27106	0.000180586	11.0391	5923.49	10.9794	5608.66	1.66065	17543.7	2.4914	1.00826	10.9764	0	NaN	0.920115	1.31075	93835.3	1.5932	13293.7	1.65272	1.82216	69.3889
16YX-4-1@16			9.66306	0.0676451	0.281636	0.21251	0.702951	0.311752	0.218378	2.56763	0.742409	1.23806	2.38519	4.10153	0.288581	3.70925e-05	12.2176	25749.2	12.2176	22001.7	1.08842	70585.9	1.29611	0.813897	12.2169	0	NaN	0.884962	0.715579	87229.1	1.10648	12401	1.12461	4.85909	35.3554
16YX-4-1@17			9.50754	0.0668747	0.13066	0.0270658	0.714703	0.353351	0.221806	2.6705	0.253922	0.319543	2.07157	0.551509	0.768067	6.74966e-06	17.4633	172774	15.2462	101289	0.540132	288282	0.267857	0.680272	16.8148	0	NaN	1.00476	0.558967	91546.9	1.61143	12907.9	1.50451	15.792	19.6116
16YX-4-1@19			9.66948	0.0671103	0.558326	0.242438	1.05101	0.303947	0.685164	2.62225	0.190514	3.36542	2.26413	4.60421	0.868754	2.6093e-05	23.5711	53218.7	23.5711	8437.22	2.88122	27796	3.51122	0.218659	23.5702	0	NaN	0.655873	1.4827	93100.2	1.23527	13351	1.15741	1.82216	69.3889
16YX-4-1@20			9.57795	0.0759468	0.671214	0.0319435	2.67242	0.261984	0.27453	2.36605	0.78739	2.74555	1.36851	0.121611	1.59319	0.000712126	7.81563	1448.24	6.54337	7406.49	2.71357	27919.6	2.18357	5.3207	10.2799	0	NaN	0.86488	1.10187	76528.2	1.08721	10933.5	1.32602	0	NaN
PL@6			9.02595	0.0545691	0.73795	0.0297564	2.07578	0.121766	0.985302	2.62013	0.154626	1.60137	0.895539	0.534483	0.335773	1.91907e-05	25.8209	54825.4	25.8209	7244.92	1.97708	59589.8	2.82484	0.182216	25.8199	0	NaN	0.794581	0.965372	95282.9	1.95324	13610.8	2.17208	6.07386	31.6228
16YX-4-1@21			9.55784	0.0679138	0.814805	0.140068	2.99342	0.310014	1.92918	2.60212	0.523715	5.5632	4.22415	2.65849	1.85989	6.23571e-05	25.2256	18339.8	21.9045	5164.95	3.76088	16760.9	5.61637	0.315841	24.0192	0	NaN	0.796933	0.747011	91922.9	1.08055	13048.8	0.894593	1.21477	70.7107
16YX-4-1@22			9.40201	0.0669988	0.78578	0.253294	1.07791	0.326546	0.917694	2.61709	0.729449	10.5907	2.51939	4.87688	0.521467	0.000102979	26.093	NaN	NaN	2791.95	2.59756	8564.75	3.37788	0.291545	26.1318	0	NaN	0.706931	0.728294	90252.2	1.12319	12816.4	1.41192	0	NaN
16YX-4-1@24			9.48712	0.0689537	0.861192	0.302153	1.31292	0.315754	0.478284	2.58172	0.284105	7.06987	4.60532	5.7867	0.424723	3.78279e-05	28.8691	NaN	NaN	3957.64	4.79099	12525.6	4.54939	0.145773	28.8675	0	NaN	0.689874	0.897891	87460.9	0.690671	12455.2	0.560192	0	NaN
16YX-4-1@25			9.25884	0.0676639	0.531075	0.27783	0.914327	0.320589	0.794064	2.62334	0.319299	1.95938	2.62975	5.37564	0.783768	3.07526e-05	16.6674	36808.4	16.6674	14445.4	3.58305	45070.8	3.65699	0.437318	16.6667	0	NaN	0.687551	0.632038	87802.9	1.01062	12533.2	1.2947	1.21477	70.7107
16YX-4-1@26			9.33723	0.0672112	0.426179	0.00601006	5.6026	0.319992	0.557325	2.59907	0.208852	2.8266	1.32965	0.0897801	2.57232	3.26353e-05	20.001	38255.5	20.001	9470.43	2.14066	29622.2	2.68419	0.303693	20	0	NaN	0.891996	0.888548	83559.4	1.49999	11873.6	1.74682	1.21477	70.7107
PL@7			9.42493	0.0529738	0.748573	0.0266927	3.42657	0.124984	0.654806	2.63342	0.693603	3.0764	2.54266	0.478562	0.769	4.18676e-05	27.9992	NaN	NaN	3801.37	0.978932	30426.4	1.33444	0.15792	27.735	0	NaN	0.797445	0.936508	93414.7	1.19432	13329.8	1.4226	3.03693	44.7214
Qinghu@3			9.28685	0.0500876	0.894208	0.205729	0.994263	0.0569106	0.989325	2.62126	0.193656	1.24922	1.54044	3.79007	0.148659	4.51425e-05	25.0017	26049.8	25.0017	4335.56	2.17507	76321.7	3.15017	0.194363	25	0	NaN	0.660146	0.870494	95079.1	1.71651	13462.4	1.9509	4.85909	48.4123
16YX-4-1@27			9.37509	0.0675724	0.319329	0.0906379	19.4897	0.313722	0.723504	2.63612	0.321728	1.63499	4.47166	1.83822	19.2406	4.12606e-05	13.3639	25786	13.3639	16800.3	5.05065	53638.3	5.50344	0.680272	13.3631	0	NaN	0.842216	1.27398	86424.4	1.24477	12362.1	1.05008	1.82216	57.735
16YX-4-1@28			9.29827	0.0670858	0.234885	0.0040199	3.65395	0.306285	0.218957	2.57217	0.381244	0.802746	1.14279	0.05387	0.373985	3.15342e-05	11.1116	33331.2	11.1116	31238.6	1.89842	102014	2.06751	0.983965	11.1111	0	NaN	0.921585	1.16757	81777.4	0.967223	11604.6	1.08074	4.2517	40.8248
16YX-4-1@29			9.3384	0.0667355	0.703684	0.00454036	4.2744	0.368297	0.670681	2.90863	0.264607	3.3556	2.24231	0.0745999	2.21155	5.26205e-05	21.6165	19776.3	18.8458	9434.2	1.96735	26067.4	1.62121	0.498056	21.2162	0	NaN	0.929551	0.758019	87315.7	1.29465	12554.1	1.42077	1.21477	70.7107
16YX-4-1@30			9.4304	0.0674815	0.441365	0.519328	2.80906	0.312249	0.354629	2.61518	0.353313	2.32542	4.98588	9.92621	2.69007	2.7684e-05	18.899	43273.4	18.899	12032.2	5.16092	38505.4	4.91578	0.340136	20.4124	0	NaN	0.525474	1.01078	88245.8	0.771853	12437.1	0.920174	1.21477	70.7107
16YX-4-1@31			9.31368	0.0674802	0.413927	0.280077	0.611519	0.321385	1.3047	2.6363	0.356406	2.1007	1.97579	5.41366	0.268603	2.44829e-05	27.9278	NaN	NaN	14023.2	2.26353	43741.1	3.40471	0.340136	27.2772	0	NaN	0.71469	0.80447	91520.6	1.47007	12988.4	1.85483	3.64432	40.8248
PL@8			9.43306	0.0536663	0.384277	0.0457617	1.08022	0.122418	0.595029	2.634	0.386466	0.800608	1.1085	0.848507	0.118259	1.39381e-05	33.8979	NaN	NaN	13966.5	1.84065	114158	2.24607	0.194363	34.0419	0.0728863	70.7107	0.749911	1.19131	91263.9	1.19537	12698.5	2.45751	4.85909	35.3553
16YX-4-1@33			9.8207	0.068582	0.626167	0.166047	1.276	0.397701	0.610361	3.03938	0.609926	2.11427	1.46325	3.49726	1.67191	0.000157587	8.17968	6648.35	9.36473	14736.8	1.77993	37060.7	1.83307	2.33236	8.96076	0	NaN	0.836909	0.955809	78234.1	0.500171	11097.2	0.578645	1.82216	69.3889
16YX-4-1@34			9.73934	0.0685137	0.60815	0.178969	1.05954	0.380518	0.373669	2.93293	0.332235	6.95738	0.47905	3.66808	0.277189	9.82146e-05	16.4423	9737.73	16.4423	4598.14	1.13072	12084.1	1.11578	0.449466	16.4399	0	NaN	0.754219	0.578569	84048.5	0.671914	11994.6	0.988945	0	NaN
16YX-4-1@35			9.69561	0.0687628	0.827768	0.269076	0.795888	0.383018	0.420466	2.91318	0.263636	5.87557	0.689241	5.60524	0.246944	0.000133248	13.0215	7154.53	13.0215	5400.23	1.0262	14102.2	1.26329	0.716715	13.0189	0	NaN	0.784572	0.455644	82817.7	0.655385	11792.1	0.735692	0	NaN
16YX-4-1@36			9.6385	0.0697877	0.782205	0.015033	6.02334	0.35136	0.366746	2.81602	0.295704	4.49496	0.478616	0.0893249	1.13352	0.000281933	9.70915	3738.31	9.0553	6367.51	1.18012	18121.4	1.03949	1.78571	8.81733	0	NaN	0.919628	0.613014	81432.2	0.60506	11570.7	0.959844	1.21477	70.7107
PL@9			9.92522	0.0534642	0.592088	0.0351123	1.40144	0.150879	0.263718	2.98244	0.260507	1.2052	0.339288	0.70404	0.157517	2.26838e-05	22.4033	64704.5	26.18	10757.4	1.08463	71289.6	0.844703	0.242954	22.3607	0	NaN	0.771935	0.481564	85905.4	0.565727	12194.9	0.866675	4.85909	35.3553
16YX-1-1@1			9.32385	0.104608	2.5464	0.282104	2.46393	0.318308	1.06778	2.55984	0.519667	14.4718	1.29722	4.04318	0.507446	0.0029009	12.3352	371.156	9.88385	1809.68	1.96404	5688.99	2.21919	5.29641	13.8851	0	NaN	0.582913	0.950777	82190.8	0.971516	11710.4	1.19784	1.82216	69.3889
16YX-1-1@2			9.36876	0.0668984	0.565832	0.00930236	4.65405	0.300039	0.615446	2.56713	0.341063	4.71303	1.75905	0.159937	1.11076	6.26087e-05	18.9	15629.7	18.9	5368.51	2.42109	17907.5	2.86681	0.340136	20.4124	0	NaN	0.90897	1.29094	84147.7	1.19531	11914.1	1.30966	1.21477	70.7107
16YX-1-1@3			9.42117	0.0691144	1.2351	0.26584	1.4259	0.336036	0.792993	2.71266	0.68167	18.8468	1.22765	5.00452	0.436117	0.000164418	23.8346	9125.64	26.4558	1544.84	1.38962	4599.71	1.76368	0.255102	24.1249	0	NaN	0.647311	1.35263	86579.1	0.566991	12297.7	0.643766	0	NaN
16YX-1-1@4			9.04136	0.0666968	0.57092	0.203954	0.764462	0.343833	0.975275	2.70561	0.344668	4.38706	0.729089	4.10271	0.430249	2.7222e-05	22.3619	37549.4	22.3619	6739.3	1.13626	19622.4	2.01619	0.18424	22.3607	0	NaN	0.72197	0.460418	86016.4	1.39757	12221.4	1.23184	1.21477	70.7107
16YX-1-1@5			9.1839	0.0736577	2.07701	0.0217764	34.617	0.266944	2.00011	2.59704	0.932142	2.49017	30.3985	0.164447	26.2737	0.000290572	43.0447	7479.27	33.5313	15202.8	24.2577	55523	23.4316	2.1137	19.4612	0	NaN	1.0026	4.93159	85932.9	0.646684	12107.1	0.640405	3.03693	44.7214
PL@10			9.05693	0.0535828	0.30258	0.0365755	0.96348	0.128291	0.470734	2.67221	0.154549	0.510892	0.954577	0.701931	0.181968	1.51184e-05	19.8885	67269.4	18.8986	22557.8	1.78017	175936	2.20923	0.340136	19.6699	0	NaN	0.752378	1.01575	89771.1	1.26765	12722	1.53799	6.07386	31.6228
Qinghu@4			9.11067	0.0496368	0.764356	0.213074	0.765549	0.0586761	0.308358	2.64816	0.310907	0.799488	1.01198	4.01069	0.106486	4.1514e-05	21.3214	23711	21.3214	6459.96	0.615483	110100	0.649188	0.26725	21.3201	0	NaN	0.661877	0.862256	88040.9	1.45251	12583.1	1.62035	10.9329	27.9624
16YX-1-1@6			9.1386	0.0662894	0.403055	0.00637921	3.27207	0.326654	0.294911	2.68577	0.663511	2.54826	0.714212	0.118279	1.31689	3.53054e-05	20.0493	36351.4	20.1592	10705.5	0.497673	32772.4	0.283665	0.376579	19.6218	0	NaN	0.936994	0.749857	83518.6	0.906296	11790.3	0.859995	0	NaN
16YX-1-1@7			9.00991	0.0672239	0.304802	0.00569858	3.91748	0.315564	0.560175	2.68035	0.132399	0.970353	4.24166	0.0861054	1.62311	3.99684e-05	13.7415	29223.6	18.3854	27336.3	5.0081	86774.4	5.50263	1.08115	14.1234	0	NaN	1.10503	0.879332	83034.8	1.33664	11733.5	1.26694	4.2517	53.4522
16YX-1-1@8			9.13891	0.0685475	1.00156	0.0224302	15.4187	0.341785	3.3723	2.86332	1.41074	6.66684	10.5325	0.383753	16.5264	0.00014125	17.4112	8341.35	18.0478	3044.91	11.51	9138.36	14.1781	0.400875	17.4078	0	NaN	0.90174	1.00944	55488.1	3.04707	7906.35	3.01865	0	NaN
16YX-1-1@9			6.85268	0.0671036	0.634607	0.175551	2.75543	0.354559	0.484052	2.81713	0.289409	3.06948	1.00301	3.42732	2.53502	4.01195e-05	22.9861	36696.2	27.318	7385.55	1.52894	20827.8	1.32117	0.291545	21.9163	0	NaN	0.778852	1.10973	63888.8	0.778971	9013.76	0.775234	0	NaN
16YX-1-1@10			6.94632	0.0687098	0.590195	0.0221741	3.58816	0.37929	0.629234	2.95601	0.473902	4.76301	1.66945	0.388028	1.28325	0.000148121	13.0218	6813.58	13.0218	4852.5	2.8303	12512.2	2.47432	0.716715	13.0189	0	NaN	0.870313	1.13178	59883.7	0.943942	8450.2	0.851016	0	NaN
PL@11			6.92043	0.0542648	0.912675	0.0284686	3.61865	0.138939	0.401684	2.87083	0.427758	1.97605	0.659929	0.537019	0.448734	3.17987e-05	31.1661	NaN	NaN	4639.85	1.32127	33394	1.21673	0.145773	30.429	0	NaN	0.797093	0.742264	65959.5	0.681931	9387.85	0.464509	1.82216	57.735
16YX-1-1@13			6.87482	0.073043	1.96663	0.0214739	23.3318	0.301664	3.85316	2.65696	1.39015	3.14743	29.3359	0.192573	24.1193	0.000334168	32.0449	4800.27	21.1317	8532.4	20.0779	28769.3	19.619	1.89504	9.22275	0	NaN	0.884837	0.852516	60878	0.895662	8524.16	0.487463	0.708617	100
16YX-1-1@14			6.99811	0.081162	1.51911	0.308618	2.01308	0.365903	0.715713	2.82783	0.570253	17.1386	2.18575	5.58657	0.864653	0.00123438	9.79291	857.906	9.71818	1231.71	2.1698	3369.47	2.7198	1.50632	8.98026	0	NaN	0.618261	0.533546	57543.7	0.64199	8106.33	0.499863	0	NaN
16YX-1-1@15			6.80339	0.0675203	0.709946	0.175591	1.15234	0.378963	0.434095	2.9043	0.330545	7.21535	0.393061	3.73502	0.342602	0.000107394	22.5263	12038.9	18.7778	3400.71	0.765306	8974.13	0.829428	0.364432	22.0269	0	NaN	0.769397	0.494221	64745.9	0.736224	9192.29	0.520182	0	NaN
16YX-1-1@17			6.93967	0.0685735	0.755039	0.223038	1.63145	0.367747	1.16431	2.8987	0.485633	7.81753	2.16142	4.57407	1.38731	0.000128112	19.0089	7636.02	17.964	2969.66	1.86881	8091.67	3.02122	0.376579	18.3427	0	NaN	0.646864	0.848843	63011.5	0.799293	8873.35	0.506721	0	NaN
16YX-1-1@18			6.88906	0.0683142	0.804167	0.0125241	4.17327	0.346689	0.412968	2.85684	0.243595	3.73706	3.56033	0.194729	2.6626	0.000107415	18.4088	9474	14.3661	5760.01	4.11264	16602.8	3.82236	0.595238	14.9505	0	NaN	0.886728	0.628619	61542.3	0.462923	8703.1	0.568387	1.21477	70.7107
PL@12			6.33072	0.056016	1.48034	0.0329142	7.06346	0.14123	0.805888	2.89613	0.667982	6.83685	0.678856	0.555036	0.808362	0.000158247	30.8992	NaN	NaN	1267.14	1.9259	8982.54	2.62723	0.194363	29.7559	0	NaN	0.879819	0.462814	61351.1	2.00995	8714.25	2.11388	0	NaN
Qinghu@5			6.82295	0.0499391	0.633981	0.212644	1.22377	0.0632046	0.274628	2.84594	0.268862	0.839178	3.23949	4.14968	0.606001	8.10492e-06	45.158	NaN	NaN	5446.99	3.84169	86167.1	3.7694	0.042517	44.7214	0	NaN	0.672894	0.803891	71786	0.754422	10244.7	1.24999	4.2517	37.7965
16YX-1-1@19			7.45592	0.0666301	0.590829	0.018941	4.46686	0.341962	0.477468	2.78549	0.293732	4.69837	1.61009	0.347869	3.76639	5.43507e-05	25.2874	26340.8	24.3499	4962.24	1.77375	14520	2.23324	0.26725	24.478	0	NaN	0.885542	1.37026	68074.9	0.661418	9704.62	0.701922	1.21477	70.7107
16YX-1-1@20			7.41728	0.0670645	0.555093	0.00935985	10.6695	0.378531	0.231218	2.95174	0.495559	0.815894	1.04757	0.16524	12.6348	4.85034e-05	14.811	17111.6	13.4581	29923.2	0.759169	78547.2	0.590998	1.44558	14.2478	0	NaN	1.23844	0.415078	64930.6	1.16173	9146.7	1.53162	6.07386	31.6228
16YX-1-1@22			7.30603	0.0691537	1.9736	0.00648378	12.3332	0.319441	5.8101	2.71762	1.12853	0.332165	1.19478	0.0900935	2.48509	3.8221e-05	24.5654	29165.7	21.6028	68189.9	4.64649	203924	1.20949	1.98413	9.56183	0	NaN	1.13932	2.98639	67636.6	0.350618	9452.71	0.517154	6.07386	31.6228
16YX-1-1@24			7.38708	0.0678982	0.85907	0.143167	1.97102	0.420753	0.548712	3.09745	0.35207	8.39841	0.331124	3.38497	0.469399	0.000106395	18.2603	10143.3	18.2603	3439.61	1.05435	8178.24	1.46909	0.364432	18.2574	0	NaN	0.641929	0.642618	68674.2	1.33536	9790.15	1.37767	1.21477	70.7107
16YX-1-1@25			7.57241	0.0673279	0.634866	0.177627	1.04044	0.371758	0.845747	2.89926	0.672352	6.09442	2.03593	3.65683	1.44664	5.3703e-05	38.6317	NaN	NaN	4261.62	0.999994	11471.2	1.59126	0.230807	39.1507	0	NaN	0.617745	0.773077	69472	0.257383	9866.55	0.68473	0	NaN
PL@13			7.40789	0.0549078	1.03258	0.034762	3.29611	0.138288	0.699713	2.87051	0.267653	5.20117	0.824423	0.619565	0.37259	0.000127835	22.365	7783.94	22.365	1898.11	1.49078	13733	1.85908	0.242954	22.3607	0	NaN	0.863812	0.748705	71362.6	1.04226	10098.2	1.41242	0	NaN
16YX-1-1@26			7.50748	0.0724591	1.54232	0.272133	2.53348	0.361671	1.11311	2.87724	0.774643	33.9754	1.06446	5.34274	1.56526	0.000787106	15.8283	1294.2	15.8283	681.948	0.816993	1886.55	1.09557	0.485909	15.8114	0	NaN	0.56781	0.784457	64068.1	0.941472	9073.6	0.546439	0	NaN
16YX-1-1@27			7.47892	0.0685252	1.29394	0.0285597	10.448	0.318494	4.20815	2.78109	1.01818	7.51371	10.6946	0.51221	11.5978	0.000131619	24.4554	8825.03	22.8464	2895.08	5.9561	10495.1	16.2299	0.388727	19.5988	0	NaN	0.866864	1.1235	70782.9	0.7454	10038.2	0.925373	0	NaN
16YX-1-1@32			7.5031	0.0676985	0.879314	0.191545	1.37297	0.349984	0.803661	2.77961	0.603398	10.9691	0.368244	3.96872	0.486936	9.35097e-05	34.5797	NaN	NaN	2211.99	0.442106	6322.48	0.856503	0.206511	34.6344	0	NaN	0.592113	0.663454	69346.8	0.774539	9721.64	0.812691	0	NaN
16YX-1-1@28			7.32794	0.0730012	0.725971	0.313138	0.661786	0.343853	0.419148	2.82971	0.359892	3.52125	1.2899	6.15337	0.327278	0.000433034	6.93302	2382.8	7.47326	6453.4	1.95579	18770.1	2.00628	2.78183	6.60819	0	NaN	0.60495	1.25954	65997.1	0.891549	9294.64	1.63817	0.708617	100
16YX-1-1@33			7.40139	0.0676934	1.09052	0.156923	1.47479	0.342731	0.51616	2.73652	0.384696	10.3138	0.986064	3.12972	0.775174	0.000102461	29.3722	NaN	NaN	2306	2.203	6728.29	2.15879	0.242954	30	0	NaN	0.747064	1.19223	69307.9	1.25555	9836.35	1.23166	0	NaN
PL@14			7.6249	0.0533151	0.499931	0.0354348	1.74334	0.139745	0.480504	2.84739	0.329351	1.18784	1.03968	0.673712	0.316562	2.961e-05	22.3617	45108.2	22.4474	8268.55	1.28683	59191.1	1.65044	0.242954	22.3607	0	NaN	0.765774	1.19252	70238.8	0.638013	10015.3	1.13861	2.42954	64.5497
Qinghu@6			7.40984	0.0493091	0.538901	0.217063	1.47671	0.0686257	0.938469	2.84123	0.365744	0.648749	2.96168	4.31443	0.803315	2.93768e-05	23.5712	36082.7	23.5712	7619.3	2.4341	110996	1.9923	0.218659	23.5702	0	NaN	0.73369	0.631568	71764.7	1.23406	10174.2	1.34568	5.46647	33.3333
15PG-32-1@1			9.87194	0.0671033	0.32192	0.215932	0.473455	0.32136	0.870551	2.63286	0.757877	1.96633	2.45262	4.20303	0.150169	2.04374e-05	18.8988	57889.2	18.8988	16690.7	1.40419	51957.2	1.56873	0.340136	18.8982	0	NaN	0.73063	0.833982	101965	1.40641	14460.9	1.37475	5.46647	33.3333
15PG-32-1@02			9.93249	0.0671362	0.673731	0.13059	2.28827	0.31526	0.831979	2.63428	0.22388	4.96465	1.61088	2.5244	1.28851	4.25501e-05	21.3214	23656.7	21.3214	6325.07	2.22397	20092.6	3.04518	0.26725	21.3201	0	NaN	0.844426	0.704633	99464.2	1.44808	14133.9	1.45371	0	NaN
15PG-32-1@03			9.95182	0.0707613	0.552867	0.173884	1.13986	0.357438	0.434607	2.63813	0.403839	6.82952	0.672044	3.35442	0.25047	6.24494e-05	24.8695	17884.2	19.8347	5395.6	1.24339	15099.8	1.54611	0.340136	25.5883	0	NaN	0.646541	1.15435	103067	0.984845	14655	1.06561	0	NaN
15PG-32-1@04			9.86482	0.0670098	0.309403	0.0324218	38.3648	0.310826	0.861733	2.64888	0.740467	1.62526	2.20707	0.714446	39.0594	2.02094e-05	25.1654	54072.9	20.0538	18949	3.45535	59413.5	3.46302	0.327988	19.245	0	NaN	0.970126	1.24711	96143.4	1.62896	13717.2	1.6986	2.83447	37.7965
PL@15			10.013	0.0533275	0.641369	0.0261257	2.12903	0.123743	0.486454	2.63933	0.502366	1.95277	0.888563	0.495594	0.209152	5.35646e-05	21.2994	27899.4	28.9245	6231.53	1.86868	50371.7	2.02624	0.340136	22.4934	0	NaN	0.785343	1.40661	98261.1	1.17089	14044.5	1.3702	3.64432	40.8248
Qinghu@7			9.86834	0.0493082	0.554544	0.128669	3.09088	0.0616483	0.501739	2.7178	0.705518	0.875583	3.02138	2.50586	3.30412	7.91434e-06	35.3561	NaN	NaN	7195.25	1.84383	116703	1.66523	0.0566893	35.3553	0	NaN	0.841471	0.174033	101878	1.40372	14569.2	1.42135	10.3256	24.2536
15PG-32-1@05			9.93265	0.0675436	0.252881	0.184191	1.19654	0.333064	0.443558	2.70264	0.394508	1.21456	0.723503	3.60621	1.00908	4.2175e-05	16.8146	29551.2	20.6657	26801.4	0.462563	80487.3	0.873616	1.12974	16.7273	0	NaN	0.829957	1.1123	97780.4	1.45186	13873.1	1.4868	3.64432	40.8248
15PG-32-1@06			9.75577	0.0679332	0.378483	0.161032	0.987702	0.315047	0.654733	2.63349	0.406977	2.1593	2.72097	3.08796	0.354895	1.54091e-05	23.5708	86040.3	23.5708	14630.7	3.26947	46485.7	3.66822	0.218659	23.5702	0	NaN	0.784457	1.37739	99778.9	0.95489	14159.8	1.2119	0	NaN
15PG-32-1@07			9.72972	0.0674305	0.363642	0.123111	1.02226	0.297343	0.962437	2.55751	0.172582	2.3684	3.73121	2.23138	0.269979	2.88684e-05	18.9584	34669.6	17.9613	12974.9	4.55955	43766.1	5.43849	0.376579	18.993	0	NaN	0.756639	2.73634	102401	1.73148	14624	1.63532	4.2517	43.6436
15PG-32-1@08			9.89009	0.0686903	0.683379	0.162783	0.591659	0.342859	0.457643	2.77417	0.327257	1.62433	0.56784	3.11464	0.204584	0.000103166	7.62612	9993.42	7.62612	20502.8	0.892662	59234.7	1.39176	2.08941	8.41853	0	NaN	0.824535	1.42251	96189.8	1.16336	13671.4	0.934747	3.64432	40.8248
15PG-32-1@09			9.73652	0.0674341	0.410346	0.270416	1.10355	0.308321	0.240582	2.56854	0.268669	2.9436	0.398823	5.17479	0.892616	1.57007e-05	27.7356	NaN	NaN	10188.5	1.51991	33049.1	1.63437	0.15792	27.735	0	NaN	0.587756	1.03004	97250.4	1.30949	13719	1.34834	0	NaN
PL@16			9.81655	0.0535984	0.435737	0.0300832	1.21696	0.126274	1.07045	2.65866	1.15263	0.731902	1.83217	0.572211	0.123585	2.26122e-05	17.9611	47086.3	17.9611	16595.3	2.29243	131529	2.6278	0.376579	17.9605	0	NaN	0.756733	1.68903	96042.5	1.55	13789.8	1.49948	13.9699	20.8514
15PG-32-1@10			9.83682	0.0675595	0.379941	0.116862	1.21948	0.316693	0.335338	2.59416	0.484432	2.64332	0.590749	2.2274	0.594925	2.37117e-05	20.8522	41766.1	20.8522	11868.6	1.29654	37484.9	1.51645	0.279398	20.8514	0	NaN	0.779872	1.30041	99038.6	1.03695	14005.5	0.98097	1.82216	69.3889
15PG-32-1@11			9.58765	0.0684043	1.1407	0.183857	1.76977	0.294444	3.7005	2.58822	0.501121	5.62095	10.8399	3.40836	1.34745	5.70381e-05	20.0017	23871.2	26.1969	5481.25	10.6981	19076.7	13.4618	0.303693	20	0	NaN	0.672917	2.49591	98082.6	1.60215	13959.5	1.74061	0	NaN
15PG-32-1@12			9.78776	0.0708915	0.475704	0.194687	0.750675	0.326994	0.287639	2.68595	0.886117	4.38031	0.553879	3.62957	0.20446	0.000271972	7.8358	3757.46	7.8358	7290.21	0.757092	22295.9	0.834468	1.98008	7.8326	0	NaN	0.694974	1.01405	96765.4	1.13294	13741.1	0.888915	0	NaN
15PG-32-1@13			9.67777	0.0672311	1.15981	0.0023509	9.35919	0.312543	3.7176	2.65367	1.33643	1.03963	8.29945	0.0289889	5.5713	2.6718e-05	13.5232	42347.8	15.1108	30504.4	8.72152	97693.4	8.20043	0.777454	12.5	0	NaN	1.01813	1.8906	97457.5	1.24271	13841.1	1.43236	3.64432	47.1405
15PG-32-1@14			9.71368	0.0676704	0.430196	0.00594334	5.84335	0.305338	1.01595	2.61769	0.348895	2.93403	2.02239	0.0683876	5.6512	8.20198e-05	16.9632	14217.3	15.0846	9244.99	2.35615	30337.2	3.31405	0.753158	16.2362	0	NaN	0.951799	1.48223	88655.5	1.34419	12722.2	1.54331	1.21477	70.7107
PL@17			9.78018	0.0536787	0.578097	0.0285875	2.04853	0.124796	0.310717	2.66092	0.575825	2.00429	0.982425	0.508822	0.268869	1.79009e-05	35.9521	NaN	NaN	6169.03	1.87763	49441.9	2.01512	0.109329	36.8514	0	NaN	0.781864	1.1839	98979.2	1.03067	14138.9	0.922391	1.21477	70.7107
Qinghu@8			9.7014	0.0501215	0.624678	0.156785	1.50378	0.0602742	0.830578	2.71441	0.129254	1.01088	0.264955	2.97003	0.899531	3.49465e-05	36.7846	NaN	NaN	5592.94	0.729559	92859.2	1.51112	0.194363	36.6217	0	NaN	0.700858	1.09894	93870.9	1.54611	13428.3	1.47337	5.46647	33.3333
15PG-32-1@15			9.77079	0.0672937	0.697201	0.15847	9.93211	0.324517	0.411382	2.70241	0.838014	5.04455	1.27096	3.15702	8.79451	6.15179e-05	17.9622	19444	17.9622	6212.5	0.396697	19084.5	0.195263	0.376579	17.9605	0	NaN	0.742602	0.277102	96521	1.18323	13702	1.28696	0	NaN
15PG-32-1@16			9.63936	0.067603	0.576275	0.264488	0.777766	0.322776	0.417941	2.69089	0.538745	6.32182	1.09732	5.13655	0.587636	6.77635e-05	18.5714	16259.1	18.5714	5155.79	2.05693	15980.1	2.34365	0.352284	18.5695	0	NaN	0.725831	0.999044	100875	1.3257	14345.6	1.56393	1.21477	70.7107
15PG-32-1@17			9.70069	0.065288	1.82254	0.0785569	3.80124	0.382433	3.50645	2.68121	1.10941	1.77089	21.6195	1.70933	4.615	1.11295e-05	30.6447	NaN	NaN	28355.9	20.9105	75520.3	22.7574	0.255102	26.2265	0	NaN	0.968778	1.38593	97080.6	1.73381	13874.8	1.74468	2.42954	52.0416
15PG-32-1@18			9.73363	0.0669186	0.442233	0.254488	0.843983	0.340035	0.343984	2.74601	0.839975	3.65557	2.27162	5.12526	0.286466	2.9503e-05	21.8227	35976.3	21.8227	8827.28	1.85547	25795.2	2.15419	0.255102	21.8218	0	NaN	0.636959	1.24411	94029.3	0.618921	13302	0.90646	2.42954	50
15PG-32-1@19			9.16856	0.0662717	0.501461	0.0189182	3.82373	0.318346	1.67919	2.67558	0.249807	3.56364	4.93619	0.293899	6.65792	5.15141e-05	32.3588	51233.9	34.874	8296.33	5.5064	26165.9	6.37248	0.400875	29.8963	0	NaN	0.950633	1.45802	91497.1	1.44165	13034.8	1.55202	1.82216	69.3889
PL@18			9.38832	0.053165	0.658614	0.0262185	2.71646	0.127466	0.289536	2.70161	0.460256	2.21437	0.867218	0.498143	0.226395	2.16705e-05	35.5973	NaN	NaN	5459.09	1.83182	42829.1	1.84639	0.121477	36.9685	0	NaN	0.805415	1.178	94750.6	1.01251	13496.4	1.13325	2.12585	44.7214
15PG-32-1@20			9.33473	0.0698475	1.5029	0.106386	3.07334	0.356444	0.918797	2.77092	0.691478	45.7637	1.08419	1.99146	0.726477	0.000151467	33.3407	NaN	NaN	739.46	1.64119	2074.79	1.67354	0.109329	33.3333	0	NaN	0.781227	0.63753	94876.4	1.20279	13498.2	1.62061	0	NaN
15PG-32-1@21			9.31767	0.0761799	1.60922	0.183839	2.10136	0.397777	1.61031	2.89236	0.771958	11.2529	1.10976	3.35747	0.490026	0.000592801	22.1545	2168.27	18.0797	2813.89	1.1041	7092.04	2.67924	1.65209	21.6881	0	NaN	0.657371	1.03039	79909.7	3.56096	11259	3.72221	0	NaN
15PG-32-1@22			9.34803	0.0678672	0.612954	0.00325895	8.53882	0.340873	1.99283	2.82221	1.17271	2.38745	7.32454	0.043016	6.98502	5.19883e-05	15.376	18765.4	13.7457	12490.8	5.84363	36885.1	6.96891	0.643829	16.5207	0	NaN	0.951727	1.20101	85383.9	0.786717	12151.7	0.672398	0	NaN
15PG-32-1@23			9.26017	0.0904014	1.61615	0.185631	2.58521	0.340108	1.19603	2.67656	0.478282	9.79596	1.56114	2.49698	4.03335	0.00160099	9.0853	655.228	8.8346	3180.55	0.889652	9260.72	0.517797	5.10204	9.49102	0	NaN	0.878918	1.29332	91637.8	1.68598	13074.9	1.99596	1.21477	70.7107
15PG-32-1@24			9.39231	0.065996	0.356521	0.0404175	22.2617	0.337747	1.44536	2.60681	1.27085	1.31712	10.1573	0.892977	22.5978	1.44846e-05	21.2844	54674.1	24.4513	23083.6	8.78285	68661.1	9.6679	0.311791	21.8938	0	NaN	0.98081	0.442053	85247	1.1599	12200.8	1.27685	4.2517	37.7965
PL@19			9.22919	0.0537967	0.419755	0.0509755	1.3376	0.127443	0.527	2.69829	0.332537	1.02315	1.03787	0.965621	0.249127	1.13364e-05	30.1517	NaN	NaN	11683.9	1.86425	91741.7	2.33556	0.133625	30.6046	0	NaN	0.730781	1.14008	93731.1	1.33296	13274.4	1.28188	4.85909	35.3554
Qinghu@9			9.31423	0.0495661	0.554309	0.19547	1.34971	0.0610754	0.483898	2.70876	0.160841	0.78521	0.334762	3.70295	1.47133	1.35508e-05	35.4955	NaN	NaN	7169.68	0.61869	117417	0.942736	0.0971817	35.3553	0	NaN	0.622576	0.999312	92778.1	1.39113	13159.7	1.72324	6.68125	30.1511
15PG-32-1@25			9.36907	0.0676406	0.747666	0.206308	1.6899	0.340025	2.29746	2.73216	1.24143	7.74497	3.75573	4.04212	0.700647	7.67874e-05	20.2012	NaN	NaN	4169.96	2.02871	12297.6	2.75511	0.315841	20.1082	0	NaN	0.677238	1.57464	94654.9	0.845273	13388.8	1.2047	1.21477	70.7107
16YX-1-2@1			7.42588	0.0706736	0.992651	0.0085704	11.14	0.302889	3.31272	2.79211	0.769508	0.793215	21.7315	0.0986049	6.73448	9.23911e-05	23.7427	17547.6	29.2953	40191	28.6276	131966	26.687	2.40525	7.10669	0	NaN	1.19199	1.646	70814.1	0.675748	10049.6	0.991097	3.03693	66.3325
16YX-1-2@2			7.43519	0.0773905	2.80028	0.0641505	10.6254	0.379349	3.64169	3.07231	1.16886	2.82657	5.26206	0.949525	23.0338	0.000967789	25.5357	1653.42	29.6375	10203.3	3.73293	27261.3	6.78358	9.47523	24.2576	0	NaN	0.937652	1.15029	75418.2	1.50762	10754.7	1.73545	0	NaN
16YX-1-2@4			7.35931	0.0687496	1.82043	0.132578	3.64353	0.0936304	0.446684	2.68783	0.300815	1.4793	1.43892	1.77132	2.38634	0.00108332	6.57772	947.738	6.65975	4279.12	2.3512	45696.1	2.1985	4.60399	5.21512	0	NaN	0.883351	1.12892	67472.1	0.848384	9537.42	0.918596	1.41723	63.2456
16YX-1-2@5			7.39404	0.0718471	2.55048	0.0163186	28.8382	0.29488	3.39826	2.68566	1.01407	1.56814	10.0436	0.155232	16.6123	0.000286279	37.9162	6863.76	26.7608	12697.2	13.7312	42635.3	12.2548	2.52672	17.682	0	NaN	1.14778	3.35713	70411.3	0.889709	9962.01	1.15337	1.82216	57.735
PL@20			7.35383	0.0532633	0.392369	0.0395469	0.949274	0.138075	0.403044	2.8195	0.461617	0.47216	0.819956	0.776774	0.157495	8.25834e-06	26.7264	NaN	NaN	20854.3	2.04974	150980	1.66867	0.170068	26.7261	0	NaN	0.780522	0.935279	71230	0.8949	10050	1.19011	10.3256	24.2536
16YX-1-2@6			7.39216	0.0896672	1.89099	0.143649	2.92421	0.170081	0.241109	2.75009	0.330173	1.42102	0.446767	1.17806	0.598517	0.00226179	2.8537	444.392	2.9792	8409.45	1.23888	49445.1	1.2625	19.0355	3.44844	0	NaN	0.971645	1.0029	70239.9	0.843395	10109.1	0.632815	1.82216	69.3889
16YX-1-2@7			7.37347	0.0923078	0.654291	0.0987376	2.25292	0.482742	0.382225	3.39759	0.803357	2.64843	1.31505	0.798979	5.35655	0.00193451	2.84928	519.326	2.7074	11436.7	0.561109	23657.6	0.816464	22.1089	2.4412	0	NaN	1.00115	1.19397	63430.3	0.580384	9110.22	0.642005	3.03693	44.7214
16YX-1-2@11			7.36455	0.080668	1.3506	0.109386	2.77562	0.158003	0.671718	2.64377	0.123877	0.865674	3.02277	0.876747	2.04531	0.001648	3.01515	609.895	2.81814	11469.1	3.12388	72695.2	3.76709	18.8168	2.54082	0	NaN	0.967876	0.868356	62503.6	0.793524	8906.56	0.929019	3.64432	40.8248
16YX-1-2@12			7.35328	0.067693	0.370264	0.0424241	4.48025	0.354622	0.994857	2.83256	0.312784	1.81918	1.21879	0.826447	5.19099	8.64973e-05	9.53606	10825.5	10.0815	13352.5	2.21991	37638.4	1.65621	1.1763	9.53463	0	NaN	0.873361	0.603582	68392.9	0.66452	9733.4	0.667758	1.21477	70.7107
16YX-1-2@13			7.31964	0.0692327	1.10903	0.0149302	7.23176	0.347204	2.75515	2.85936	0.407365	0.439637	4.86072	0.171232	16.3433	0.000115721	4.40734	8658.25	4.40734	50854.9	6.93755	145542	4.87262	6.25608	4.82711	0	NaN	1.12231	1.43846	63086	0.72555	8915.07	0.866106	5.46647	40.572
PL@21			7.31463	0.0532113	0.361285	0.0338972	1.41235	0.137994	0.223309	2.83434	0.454008	0.598773	0.743646	0.676791	0.190129	1.66052e-05	25.0125	92051.2	26.3593	15911.5	1.73895	115283	1.52125	0.26725	25.4437	0	NaN	0.787217	0.86417	68982.6	0.815504	9767.44	0.950241	8.50341	26.7261
Qinghu@10			7.29383	0.0497422	1.07334	0.180667	2.34496	0.0634238	2.49386	2.79657	0.320205	1.04871	5.08939	3.5422	0.928079	5.36502e-05	22.9434	23951.8	22.9434	4357.55	4.04019	69102.2	5.3027	0.230807	22.9416	0	NaN	0.742818	1.1827	71312.2	0.930522	10110.8	1.09136	4.2517	35.3553
16YX-1-2@14			7.35508	0.0853182	1.52723	0.180338	2.1224	0.169927	1.40281	2.80213	0.452393	1.01505	0.805806	2.5466	0.35884	0.00197327	6.09924	519.137	6.5654	11508.9	3.42554	69232.7	1.17213	22.8377	8.31066	0	NaN	0.898588	0.816028	69926.3	0.768648	9943.16	0.930864	4.85909	40.1819
16YX-1-2@15			7.28944	0.0696033	0.635009	0.0107189	17.2188	0.301734	1.6614	2.70407	0.45791	1.22556	21.0636	0.17255	16.1623	4.05782e-05	31.2805	34647.5	28.7523	22038.5	20.4956	71916.7	18.9989	0.595238	16.1985	0	NaN	1.08403	2.4996	68681.1	0.887388	9694.28	0.947766	3.64432	40.8248
16YX-1-2@16			7.33498	0.0684235	0.563164	0.120364	2.38111	0.347506	0.463619	2.78327	0.444877	4.4512	1.59277	2.45502	2.06449	5.09312e-05	18.2593	19682.3	18.2593	5349	1.73482	15523.4	1.78712	0.269274	18.2574	0	NaN	0.762623	0.230701	68984.4	0.576098	9794.81	1.09062	0	NaN
PL@22			8.96109	0.0553576	0.642452	0.0355187	2.02436	0.130213	0.363208	2.73923	0.413287	1.28661	0.851759	0.595928	0.186187	0.00014568	11.4854	7491.81	12.3395	9321.11	1.61485	71613.1	1.96241	1.3484	10.6087	0	NaN	0.771567	0.995335	92046.3	1.12296	13136.8	1.0981	4.85909	35.3554
Qinghu@11			9.00318	0.0495954	1.04358	0.139867	1.08797	0.0616112	0.634055	2.75882	0.0965526	0.834062	0.642082	2.68449	0.365115	3.53137e-05	25.3764	42230.1	24.9277	6611.81	1.39603	107394	2.00619	0.230807	25.0576	0	NaN	0.716598	0.985497	89505.4	1.37598	12686.3	1.21033	1.82216	57.735

## Sheet: Raw data for Hf isotope
Run	Date	176Yb (ppm)	176Lu (ppm)	178Hf/177Hf	2SE	180Hf/177Hf	2SE	176Yb/177Hf	2SE	176Lu/177Hf	2SE	176Hf/177Hf	2SE	Number
15PG-32-1-01.xls	2018-05-10	72790	2566	1.46724	4.00491e-05	1.88694	7.23521e-05	0.0262585	0.000505917	0.000924769	1.82495e-05	0.282285	1.34057e-05	200
15PG-32-1-02.xls	2018-05-10	75062	2812	1.46719	4.24445e-05	1.88702	7.91624e-05	0.0317091	0.00109687	0.00119171	4.097e-05	0.282303	1.4089e-05	200
15PG-32-1-05.xls	2018-05-10	99268	3865	1.46723	3.05017e-05	1.88699	7.44583e-05	0.0295203	0.000648526	0.00115347	2.22315e-05	0.282348	1.1955e-05	200
15PG-32-1-06.xls	2018-05-10	44222	1595	1.46721	4.75552e-05	1.88699	9.7434e-05	0.0270929	8.07895e-05	0.000982485	3.88379e-06	0.282321	1.91549e-05	200
15PG-32-1-07.xls	2018-05-10	33309	1222	1.46719	4.90261e-05	1.8869	0.000106462	0.0216229	0.000129997	0.000793911	3.23774e-06	0.282312	1.85147e-05	200
15PG-32-1-08.xls	2018-05-10	73793	2805	1.4672	4.73723e-05	1.88693	9.03598e-05	0.0430733	0.000321352	0.00163718	1.19119e-05	0.282326	1.92744e-05	200
15PG-32-1-09.xls	2018-05-10	34400	1278	1.46724	5.26206e-05	1.88684	0.0001203	0.0272584	0.000557863	0.00101148	2.03152e-05	0.282352	2.45573e-05	200
15PG-32-1-10.xls	2018-05-10	49198	1963	1.46719	4.70626e-05	1.88675	0.000104029	0.0357685	0.000919765	0.00143007	3.54435e-05	0.282437	2.15771e-05	200
15PG-32-1-11.xls	2018-05-10	56064	2401	1.46724	3.95113e-05	1.8869	8.95228e-05	0.0238466	0.000257886	0.00101952	1.00203e-05	0.282547	1.61187e-05	200
15PG-32-1-12.xls	2018-05-10	32679	1270	1.46727	5.95556e-05	1.88687	0.0001297	0.0271795	0.000550655	0.00106124	1.84401e-05	0.282258	2.31425e-05	200
15PG-32-1-16.xls	2018-05-10	32755	1270	1.46717	4.13993e-05	1.88676	0.000104697	0.0221306	0.000293749	0.000862518	1.10308e-05	0.282298	1.71717e-05	200
15PG-32-1-18.xls	2018-05-10	93925	3510	1.46725	3.76991e-05	1.88685	9.50067e-05	0.0396768	0.000795923	0.00148231	2.93858e-05	0.282246	1.4362e-05	200
15PG-32-1-20.xls	2018-05-10	19676	876	1.46725	5.02741e-05	1.88702	0.000111497	0.0161502	0.000586709	0.000718524	2.542e-05	0.282567	2.26524e-05	200
15PG-32-1-23.xls	2018-05-10	22505	941	1.46723	5.17668e-05	1.88702	0.000109416	0.0158066	0.000645819	0.000656706	2.50263e-05	0.282565	1.99715e-05	200
15PG-32-1-25.xls	2018-05-10	23560	1026	1.46715	5.4763e-05	1.88674	0.00010945	0.0191389	0.000738384	0.000834102	3.21794e-05	0.282352	2.0866e-05	200
15PG-32-1-04.xls	2018-05-10	75458	2879	1.4672	3.61521e-05	1.88684	7.55647e-05	0.0273181	0.000288238	0.00104274	1.45943e-05	0.282319	1.40583e-05	200
15PG-32-1-13.xls	2018-05-10	51686	1938	1.46718	5.20483e-05	1.88699	0.000112608	0.0390787	0.00161395	0.00145355	5.55979e-05	0.282202	2.01282e-05	200
15PG-32-1-14.xls	2018-05-10	48032	2002	1.46715	4.80072e-05	1.88702	0.000120477	0.0366308	0.00135919	0.0015134	5.20606e-05	0.282185	2.18223e-05	200
15PG-32-1-15.xls	2018-05-10	41006	1671	1.46722	5.02453e-05	1.88698	0.000114364	0.0252174	0.000729268	0.0010261	3.0603e-05	0.282274	1.79114e-05	200
15PG-32-1-17.xls	2018-05-10	17726	792	1.46724	4.42453e-05	1.88681	0.000117601	0.0104691	0.000396827	0.000465609	1.92957e-05	0.282447	1.85158e-05	200
15PG-32-1-19.xls	2018-05-10	46839	1946	1.46724	5.78784e-05	1.88698	0.000126383	0.0352804	0.00248645	0.00139306	7.65732e-05	0.28221	2.16741e-05	200
15PG-32-1-21.xls	2018-05-10	83505	3298	1.46719	5.20419e-05	1.8868	0.000119924	0.0679713	0.00147159	0.00268277	5.25774e-05	0.282609	2.24262e-05	200
15PG-32-1-24.xls	2018-05-10	30938	1220	1.46725	5.07679e-05	1.88691	0.000106076	0.0203872	0.000364277	0.000802684	1.49829e-05	0.282519	2.17801e-05	200
16YX-1-1-1.xls	2018-05-10	42716	1724	1.46725	5.42903e-05	1.88684	0.000134892	0.0401888	0.000720035	0.00161993	2.76625e-05	0.282462	2.38156e-05	200
16YX-1-1-3.xls	2018-05-10	43478	1644	1.46714	5.17651e-05	1.88699	0.000141668	0.0405694	0.000402195	0.00153839	1.5028e-05	0.28243	2.9172e-05	200
16YX-1-1-4.xls	2018-05-10	40509	1670	1.46722	4.40703e-05	1.8868	9.93486e-05	0.0260831	0.00126645	0.00107809	4.88817e-05	0.282472	2.20203e-05	200
16YX-1-1-9.xls	2018-05-10	38126	1444	1.46724	5.85062e-05	1.88704	0.000117094	0.0288658	0.000307552	0.00110211	1.35581e-05	0.282256	2.27756e-05	200
16YX-1-1-14.xls	2018-05-10	37267	1507	1.46709	5.87467e-05	1.8868	0.000160013	0.0289182	0.000187049	0.00116857	6.42193e-06	0.282295	2.62797e-05	123
16YX-1-1-15.xls	2018-05-10	33608	1358	1.46712	5.27643e-05	1.88681	0.000123411	0.0292179	0.000363393	0.00118337	1.48314e-05	0.282532	2.12339e-05	200
16YX-1-1-17.xls	2018-05-10	89686	3307	1.46717	5.31111e-05	1.8868	9.95721e-05	0.0798105	0.00207568	0.00294454	7.78894e-05	0.282609	2.663e-05	200
16YX-1-1-24.xls	2018-05-10	44007	1707	1.46719	4.73195e-05	1.88689	0.000106253	0.0374642	0.000906667	0.00145405	3.82551e-05	0.282431	2.24796e-05	200
16YX-1-1-25.xls	2018-05-10	43082	1593	1.46715	5.43074e-05	1.887	0.000131129	0.0375207	0.000504925	0.00138529	1.79719e-05	0.282302	2.36314e-05	200
16YX-1-1-26.xls	2018-05-10	30967	1212	1.46722	5.6133e-05	1.88692	0.000132518	0.0316636	0.00104407	0.00123895	3.95759e-05	0.282405	2.51474e-05	200
16YX-1-1-28.xls	2018-05-10	40457	1464	1.46724	4.98044e-05	1.88686	0.000104683	0.0326683	0.0017685	0.00118171	6.47506e-05	0.28235	2.19015e-05	200
16YX-1-1-32.xls	2018-05-10	66214	2585	1.4671	3.61389e-05	1.88685	7.70163e-05	0.0333554	0.000445751	0.00130566	1.93456e-05	0.282335	1.42675e-05	200
16YX-1-1-33.xls	2018-05-10	44750	1779	1.46709	5.72539e-05	1.88698	0.000117722	0.0432852	0.00171128	0.00172145	6.77573e-05	0.282524	2.52355e-05	200
16YX-1-1-2.xls	2018-05-10	38795	1435	1.46718	5.22552e-05	1.887	9.66069e-05	0.0252918	0.000881936	0.000942442	3.48339e-05	0.282305	2.06487e-05	200
16YX-1-1-5.xls	2018-05-10	41803	1599	1.46716	4.52192e-05	1.88693	0.000109072	0.0251404	0.000384298	0.000965997	1.30062e-05	0.282319	2.29076e-05	200
16YX-1-1-6.xls	2018-05-10	69189	2647	1.46715	4.42034e-05	1.88672	0.000103863	0.0376795	0.00181611	0.00143552	7.4259e-05	0.282378	1.87332e-05	200
16YX-1-1-7.xls	2018-05-10	57692	1975	1.46721	4.28018e-05	1.88687	9.85418e-05	0.0269635	0.000161191	0.000921939	5.22616e-06	0.282345	1.61936e-05	200
16YX-1-1-8.xls	2018-05-10	51677	2022	1.46717	6.04906e-05	1.88683	0.000125199	0.0450515	0.00262963	0.00178222	0.000109085	0.282446	2.22551e-05	200
16YX-1-1-10.xls	2018-05-10	34045	1291	1.46714	4.76844e-05	1.88703	0.000110384	0.021794	0.000401148	0.000830221	1.36123e-05	0.282286	1.94353e-05	200
16YX-1-1-11.xls	2018-05-10	39072	1384	1.46723	4.28602e-05	1.88666	9.09641e-05	0.0230531	0.000933782	0.000811821	3.7745e-05	0.282349	2.24349e-05	200
16YX-1-1-12.xls	2018-05-10	45944	1636	1.46713	4.45514e-05	1.88677	9.75062e-05	0.0200203	0.000747389	0.000713039	2.5714e-05	0.282355	1.54484e-05	200
16YX-1-1-13.xls	2018-05-10	80258	2968	1.46721	5.3477e-05	1.88665	0.000112095	0.0361275	0.000867205	0.00134346	3.57752e-05	0.282366	1.56852e-05	200
16YX-1-1-18.xls	2018-05-10	120593	4778	1.46711	3.58253e-05	1.88701	8.13308e-05	0.0396503	0.00113597	0.00156375	4.7528e-05	0.282336	1.72842e-05	200
16YX-1-1-19.xls	2018-05-10	40753	1570	1.46718	4.21977e-05	1.88694	8.61129e-05	0.0174984	0.000642987	0.000677265	2.32075e-05	0.282272	1.85572e-05	200
16YX-1-1-20.xls	2018-05-10	75707	2765	1.46717	3.30299e-05	1.88704	7.19181e-05	0.0262336	0.00042392	0.000959392	1.59108e-05	0.28231	1.32183e-05	200
16YX-1-1-21.xls	2018-05-10	69059	2530	1.46717	5.66281e-05	1.88691	0.000123145	0.0589022	0.00151014	0.00216283	5.68275e-05	0.282427	2.45817e-05	200
16YX-1-1-22.xls	2018-05-10	138302	5063	1.46714	3.44544e-05	1.88692	7.69888e-05	0.0508753	0.00133694	0.00186424	5.0012e-05	0.282357	1.53107e-05	200
16YX-1-1-27.xls	2018-05-10	50727	2047	1.46716	4.20914e-05	1.88707	8.56312e-05	0.0236533	0.000139047	0.000957184	5.41553e-06	0.282379	1.69721e-05	200
16YX-1-2-1.xls	2018-05-10	132963	5266	1.46693	0.000116426	1.88748	0.000234398	0.0619457	0.0020256	0.00243066	8.69244e-05	0.282272	4.47341e-05	200
16YX-1-2-2.xls	2018-05-10	113562	4034	1.46674	0.000157111	1.88739	0.00027298	0.069629	0.00067268	0.00249098	1.46211e-05	0.282411	3.48276e-05	123
16YX-1-2-3.xls	2018-05-10	105181	4912	1.46724	6.14339e-05	1.88682	0.000120094	0.0427281	0.00199254	0.00199861	8.34642e-05	0.282429	1.94604e-05	130
16YX-1-2-4.xls	2018-05-10	34161	1464	1.46697	9.58702e-05	1.88719	0.000242394	0.0228262	0.00092075	0.000976767	4.19089e-05	0.282417	3.24776e-05	107
16YX-1-2-5.xls	2018-05-10	132256	5366	1.46691	0.000101199	1.88749	0.000246937	0.0541905	0.00107445	0.0021732	4.09853e-05	0.282209	3.6317e-05	200
16YX-1-2-6.xls	2018-05-10	47309	1791	1.46742	0.000100869	1.88642	0.000172575	0.0169436	0.000529086	0.000641214	1.88078e-05	0.282394	2.46767e-05	200
16YX-1-2-7.xls	2018-05-10	49217	1926	1.46692	0.00013541	1.88756	0.000228712	0.03638	0.000455545	0.00143446	2.2604e-05	0.282309	4.72852e-05	125
16YX-1-2-11.xls	2018-05-10	35601	1365	1.46706	8.74328e-05	1.88725	0.00014879	0.0321366	0.00145561	0.00121984	5.26644e-05	0.282308	2.84637e-05	200
16YX-1-2-12.xls	2018-05-10	110899	4347	1.46721	3.51395e-05	1.88706	8.47456e-05	0.0453235	0.000384622	0.00177398	1.54862e-05	0.282514	1.32998e-05	200
16YX-1-2-13.xls	2018-05-10	51622	2015	1.46697	9.84926e-05	1.8875	0.000229975	0.0503247	0.000911293	0.00193669	3.37603e-05	0.282083	4.50409e-05	139
16YX-1-2-14.xls	2018-05-10	90560	3389	1.46715	3.15592e-05	1.88688	7.25255e-05	0.0331462	0.00203733	0.00123404	7.14218e-05	0.28225	1.20995e-05	200
16YX-1-2-15.xls	2018-05-10	157181	6055	1.4673	8.62958e-05	1.88671	0.000147793	0.0603038	0.00285383	0.00231162	0.000105182	0.282351	1.75772e-05	200
16YX-4-1-01.xls	2018-05-10	59738	2395	1.46718	4.39043e-05	1.88702	9.95033e-05	0.0300413	0.000764695	0.00120095	2.79168e-05	0.282354	1.62788e-05	200
16YX-4-1-02.xls	2018-05-10	49669	1940	1.46717	4.09682e-05	1.88691	8.81237e-05	0.0252626	0.000393673	0.000988722	1.38911e-05	0.282304	1.77595e-05	200
16YX-4-1-04.xls	2018-05-10	139213	5142	1.46718	3.21052e-05	1.88694	7.6957e-05	0.0466155	0.000631412	0.00171396	2.01106e-05	0.282391	1.14969e-05	200
16YX-4-1-05.xls	2018-05-10	57620	2164	1.46719	3.5412e-05	1.88698	8.2146e-05	0.0235648	0.000234047	0.000887946	1.07624e-05	0.282326	1.4566e-05	200
16YX-4-1-06.xls	2018-05-10	58750	2274	1.46715	6.01748e-05	1.88716	0.000115794	0.0505005	0.00095686	0.00196083	3.53602e-05	0.282494	2.30688e-05	200
16YX-4-1-07.xls	2018-05-10	24036	1016	1.46719	5.85578e-05	1.88698	0.000124498	0.0223088	0.000269881	0.000946612	1.05858e-05	0.282558	2.29077e-05	200
16YX-4-1-10.xls	2018-05-10	47984	1738	1.46721	3.82603e-05	1.88699	7.92667e-05	0.0195197	0.00024115	0.000708918	7.69888e-06	0.282177	1.48602e-05	200
16YX-4-1-11.xls	2018-05-10	60877	2676	1.46724	3.26952e-05	1.88699	7.84599e-05	0.0233139	0.000532721	0.00102447	2.21299e-05	0.282493	1.30691e-05	200
16YX-4-1-12.xls	2018-05-10	18789	793	1.46715	5.60997e-05	1.88703	0.000124556	0.0141414	0.000485707	0.000595847	2.09863e-05	0.282426	2.42231e-05	200
16YX-4-1-14.xls	2018-05-10	54835	2102	1.46716	3.33763e-05	1.88696	7.55079e-05	0.0200534	7.74717e-05	0.000768723	2.88762e-06	0.282264	1.27526e-05	200
16YX-4-1-16.xls	2018-05-10	26080	1156	1.46713	4.36706e-05	1.88698	0.000100727	0.0185737	0.000650972	0.000818676	2.62893e-05	0.282304	1.9794e-05	200
16YX-4-1-19.xls	2018-05-10	30246	1137	1.46717	5.388e-05	1.88707	0.000132772	0.0302445	0.000499026	0.00113788	1.92111e-05	0.282285	2.52543e-05	200
16YX-4-1-21.xls	2018-05-10	43476	2017	1.46718	3.28354e-05	1.88695	7.09279e-05	0.0187443	0.00086299	0.000868914	3.93651e-05	0.282527	1.3839e-05	200
16YX-4-1-22.xls	2018-05-10	24134	967	1.46714	5.73585e-05	1.88694	0.000128616	0.0194692	0.000269539	0.00078175	9.9898e-06	0.282547	2.41161e-05	200
16YX-4-1-24.xls	2018-05-10	31729	1394	1.46719	3.72898e-05	1.88701	8.68769e-05	0.0147987	0.000384477	0.000652184	1.73812e-05	0.282277	1.52691e-05	200
16YX-4-1-25.xls	2018-05-10	74253	2992	1.46715	3.32654e-05	1.88684	8.33261e-05	0.0311553	0.000570073	0.0012567	2.15707e-05	0.282342	1.4704e-05	200
16YX-4-1-30.xls	2018-05-10	67173	2567	1.46716	4.27115e-05	1.88683	8.07437e-05	0.0321175	0.000749275	0.00122977	2.63821e-05	0.282329	1.60509e-05	200
16YX-4-1-31.xls	2018-05-10	91177	3441	1.46712	3.91898e-05	1.887	8.66235e-05	0.0440429	0.00112549	0.00167091	3.83746e-05	0.282345	1.69516e-05	200
16YX-4-1-33.xls	2018-05-10	153642	6089	1.46719	2.90251e-05	1.88687	6.69217e-05	0.0524998	0.00298383	0.00208265	0.000121598	0.282273	1.38405e-05	200
16YX-4-1-34.xls	2018-05-10	44041	1946	1.46719	3.88497e-05	1.88708	8.47244e-05	0.0202184	0.000444268	0.000895113	2.05337e-05	0.282468	1.52121e-05	200
16YX-4-1-35.xls	2018-05-10	23606	1029	1.46717	3.40392e-05	1.88697	7.49048e-05	0.00892195	7.37742e-05	0.000390452	2.58923e-06	0.282351	1.22799e-05	200
16YX-4-1-15.xls	2018-05-10	42836	1990	1.46722	4.23646e-05	1.88703	9.36923e-05	0.0252177	0.000518128	0.0011758	2.61252e-05	0.28235	1.82935e-05	200
16YX-4-1-17.xls	2018-05-10	39105	1411	1.46716	5.53985e-05	1.88702	0.000113495	0.0286466	0.00061387	0.00103571	2.13163e-05	0.28201	2.09063e-05	200
16YX-4-1-20.xls	2018-05-10	50664	2044	1.46719	4.61135e-05	1.88699	0.000103594	0.0304193	0.000557914	0.00122302	2.44578e-05	0.282298	2.06867e-05	200
16YX-4-1-26.xls	2018-05-10	42439	1672	1.46719	5.80369e-05	1.88706	0.000141757	0.0386517	0.000894038	0.00150096	2.80778e-05	0.282356	2.35579e-05	200
16YX-4-1-27.xls	2018-05-10	64091	2439	1.46714	5.04629e-05	1.88707	0.000112482	0.0503232	0.000625858	0.00189832	2.46013e-05	0.282393	2.23998e-05	200
16YX-4-1-28.xls	2018-05-10	22265	961	1.46709	4.44449e-05	1.88697	9.54738e-05	0.0131453	0.000650637	0.000569893	2.3843e-05	0.282485	2.22432e-05	200
16YX-4-1-29.xls	2018-05-10	33865	1313	1.46715	5.39633e-05	1.88702	0.000131589	0.03073	0.00060611	0.00119443	2.58491e-05	0.282312	2.4826e-05	200
16YX-4-1-36.xls	2018-05-10	16294	655	1.46721	5.24785e-05	1.88708	0.000105057	0.0120783	0.000543782	0.000483853	2.17538e-05	0.282418	2.14972e-05	200
91500-1.xls	2018-05-10	9731	405	1.4672	4.72501e-05	1.88693	0.000122289	0.00725951	6.88469e-06	0.000302031	3.32477e-07	0.282278	2.36346e-05	200
91500-2.xls	2018-05-10	6592	260	1.46737	9.72742e-05	1.88648	0.000199809	0.00783414	1.44338e-05	0.000309955	5.31037e-07	0.282333	2.85551e-05	200
91500-3.xls	2018-05-10	11766	463	1.46722	4.99806e-05	1.88706	0.000108209	0.00779773	6.6613e-06	0.000307245	2.88281e-07	0.282248	1.78261e-05	200
91500-4.xls	2018-05-10	11917	471	1.46711	4.393e-05	1.88687	0.000108117	0.00763214	8.51852e-06	0.000302273	2.87273e-07	0.282276	1.77525e-05	200
91500-5.xls	2018-05-10	11436	452	1.46717	4.19056e-05	1.88697	9.06278e-05	0.00762457	8.15672e-06	0.000302098	2.95163e-07	0.282281	1.64887e-05	200
91500-6.xls	2018-05-10	13083	514	1.46722	4.34349e-05	1.88687	0.000105923	0.00765444	1.39663e-05	0.000301638	2.44186e-07	0.282295	1.85098e-05	200
91500-7.xls	2018-05-10	12216	483	1.46716	3.94239e-05	1.88678	0.000104578	0.00759694	1.37643e-05	0.000301166	2.44833e-07	0.28229	1.86132e-05	200
91500-8.xls	2018-05-10	12524	496	1.46722	4.69876e-05	1.88691	9.81338e-05	0.00747047	1.01588e-05	0.000296689	3.00059e-07	0.282292	1.77824e-05	200
91500-9.xls	2018-05-10	12473	493	1.46721	4.34198e-05	1.88678	9.77465e-05	0.00756833	7.65604e-06	0.000299558	2.29025e-07	0.282278	1.69252e-05	200
91500-10.xls	2018-05-10	12367	488	1.46717	4.43385e-05	1.8869	0.000101358	0.00753885	1.51773e-05	0.00029773	2.36015e-07	0.282304	1.77225e-05	200
91500-11.xls	2018-05-10	12487	493	1.46726	4.17978e-05	1.88684	9.54392e-05	0.00760635	1.15213e-05	0.0003006	2.44575e-07	0.282319	1.87722e-05	200
91500-12.xls	2018-05-10	11609	454	1.46765	0.00020465	1.88626	0.000293805	0.00770834	5.26226e-05	0.000299221	6.01612e-07	0.282334	2.99227e-05	200
91500-13.xls	2018-05-10	11831	465	1.4672	5.2121e-05	1.88671	0.00011516	0.00755418	2.60001e-05	0.000298023	2.88211e-07	0.282296	1.8005e-05	200
91500-14.xls	2018-05-10	11861	469	1.46723	4.59694e-05	1.88692	9.34679e-05	0.00756123	1.70362e-05	0.000299907	2.91401e-07	0.282286	1.92235e-05	200
91500-15.xls	2018-05-10	11367	451	1.46721	4.27555e-05	1.88682	8.3647e-05	0.00742095	1.62221e-05	0.000295527	2.62017e-07	0.282294	1.81111e-05	200
91500-16.xls	2018-05-10	10654	426	1.46724	4.92826e-05	1.88682	0.000102436	0.00701854	1.47529e-05	0.00028097	2.87363e-07	0.282314	1.78027e-05	200
mt-1.xls	2018-05-10	886	33	1.46731	6.17764e-05	1.88671	0.000123473	0.000385512	6.11113e-06	1.42088e-05	2.55153e-07	0.282502	1.41295e-05	200
mt-2.xls	2018-05-10	404	14	1.46714	5.32665e-05	1.88685	0.000107269	0.000322757	6.39247e-06	1.13352e-05	3.11613e-07	0.282464	1.93965e-05	200
mt-3.xls	2018-05-10	1792	63	1.4672	3.73034e-05	1.88696	8.24351e-05	0.000778379	4.3546e-06	2.75739e-05	1.95814e-07	0.282479	1.46261e-05	200
mt-4.xls	2018-05-10	1314	46	1.46715	3.44067e-05	1.88692	7.69297e-05	0.000555341	3.53056e-06	1.95736e-05	1.52721e-07	0.282479	1.46558e-05	200
mt-5.xls	2018-05-10	1981	70	1.46723	3.52387e-05	1.88687	8.6415e-05	0.000813566	4.16055e-06	2.88758e-05	1.68885e-07	0.282509	1.38189e-05	200
mt-6.xls	2018-05-10	1245	44	1.46727	4.17048e-05	1.88696	8.88021e-05	0.000491626	3.20921e-06	1.74527e-05	1.58671e-07	0.282491	1.36411e-05	200
mt-7.xls	2018-05-10	2320	82	1.46721	3.75404e-05	1.88685	8.50171e-05	0.000932633	1.12689e-05	3.30976e-05	3.65469e-07	0.28249	1.31225e-05	200
mt-8.xls	2018-05-10	2411	86	1.46739	0.000111018	1.88655	0.000177486	0.000978374	3.55553e-06	3.49533e-05	1.68344e-07	0.282505	1.58214e-05	200
mt-9.xls	2018-05-10	1133	39	1.46724	3.69399e-05	1.88689	8.30041e-05	0.000449647	4.05959e-06	1.56357e-05	1.61293e-07	0.282481	1.33592e-05	200
mt-10.xls	2018-05-10	971	34	1.46725	4.85328e-05	1.88676	9.46676e-05	0.000376691	3.9522e-06	1.31111e-05	1.72239e-07	0.282481	1.40464e-05	200
mt-11.xls	2018-05-10	1628	58	1.46721	3.90098e-05	1.88684	7.71002e-05	0.000617127	3.24085e-06	2.18523e-05	1.34962e-07	0.282501	1.22221e-05	200
mt-12.xls	2018-05-10	1528	54	1.46721	3.49822e-05	1.88682	8.38428e-05	0.000589132	3.85033e-06	2.08827e-05	1.58129e-07	0.282475	1.37086e-05	200
mt-13.xls	2018-05-10	1432	51	1.46721	3.39589e-05	1.88691	8.33215e-05	0.000547892	6.83056e-06	1.93992e-05	2.50624e-07	0.282467	1.35138e-05	200
mt-14.xls	2018-05-10	1826	65	1.46723	3.3312e-05	1.88686	7.76338e-05	0.000706171	5.28764e-06	2.52087e-05	2.32213e-07	0.28249	1.36006e-05	200
