# Supplementary material for: Rapid endogenic rock recycling in magmatic arcs
Source: Nat Commun. 2021 Jun 10;12:3533. doi: 10.1038/s41467-021-23797-3 (PMC8192928; doi:10.1038/s41467-021-23797-3)
Supplement: Supplementary file 7 — Supplementary Data 4 [file 41467_2021_23797_MOESM7_ESM.xlsx]

## Sheet: Sheet1
Supplementary Data 4: Major element (wt. %) results for garnet, muscovite, biotite, plagioclase, K-feldspar and Fe-oxide in 16YX-1-1
Sample	16YX-1-1	16YX-1-1	16YX-1-1	16YX-1-1	16YX-1-1	16YX-1-1	16YX-1-1		Sample	16YX-1-1	16YX-1-1	16YX-1-1	16YX-1-1	16YX-1-1	16YX-1-1	16YX-1-1	16YX-1-1		Sample	16YX-1-1	16YX-1-1	16YX-1-1	16YX-1-1	16YX-1-1		Sample	16YX-1-1
Analytical number	1	2	6	7	8	9	10		Analytical number	11	13	15	22	3	12	14	21		Analytical number	5	16	18	19	20		Analytical number	17
Mineral	Garnet	Garnet	Garnet	Garnet	Garnet	Garnet	Garnet		Mineral	Muscovite	Muscovite	Muscovite	Muscovite	Biotite	Biotite	Biotite	Biotite		Mineral	Plagioclase	Plagioclase	K-feldspar	K-feldspar	Plagioclase		Mineral	Fe-Oxide
SiO2	37.107	36.414	36.462	37.079	37.192	36.828	35.958		SiO2	46.495	46.411	46.425	49.931	33.249	33.327	32.645	32.692		SiO2	67.295	64.79	62.887	62.622	66.557		SiO2	0.11
TiO2	0.012	0.031	0.102	0.048	0.016	0.017	0.043		TiO2	1.007	1.182	1.232	0.896	1.875	1.458	2.159	2.368		TiO2	0.013	0.02	0.012	0.013	0.006		TiO2	0.065
Al2O3	20.762	20.365	20.433	20.799	20.961	21.188	20.518		Al2O3	36.596	35.685	34.782	36.616	17.276	17.461	16.841	16.89		Al2O3	20.414	24.993	19.211	18.982	20.319		Al2O3	0.063
FeO	17.866	18.105	17.861	18.314	19.276	18.902	18.693		FeO	2.899	3.713	3.715	3.529	22.124	22.548	22.631	22.08		FeO	0.179	0.069	0	0.006	0.052		FeO	92.9
MnO	21.745	21.913	22.797	21.394	20.722	20.74	20.603		MnO	0.008	0.107	0.034	0.039	0.775	0.976	0.758	0.834		MnO	0.028	0.011	0.018	0.001	0		MnO	0.39
MgO	1.896	1.965	1.772	1.891	2.112	1.794	1.802		MgO	0.509	0.792	0.708	0.725	9.66	9.758	9.49	9.206		MgO	0	0	0	0	0.002		MgO	-
CaO	0.793	0.582	0.674	0.682	0.854	0.685	0.887		CaO	0.007	0.011	0.044	0.006	0	0.006	0.068	0.017		CaO	0.315	4.423	0.018	0.007	0.693		CaO	-
Na2O	0.023	0.03	0	0.009	0	0	0.055		Na2O	0.295	0.357	0.302	0.247	0.105	0.098	0.078	0.103		Na2O	11.353	6.024	0.397	0.266	11.016		Na2O	0.007
K2O	0	0.003	0	0.009	0.001	0.007	0.026		K2O	5.187	4.686	5.058	7.201	9.516	9.831	9.738	9.577		K2O	0.074	0.124	15.481	15.532	0.063		K2O	0.004
Si	3.00856	2.98566	2.97478	3.00636	2.98874	2.98405	2.97398		Si	3.081	3.08629	3.11471	3.14118	2.62003	2.61209	2.59485	2.60721		Si	2.95369	2.80896	2.95851	2.96433	2.94897
Ti	0.000731945	0.00191218	0.0062605	0.00292786	0.000967285	0.00103627	0.00267551		IVAl	0.918999	0.913706	0.885295	0.858824	1.37997	1.38791	1.40515	1.39279		Al	1.05611	1.27718	1.06527	1.05911	1.06115
VIAl	1.98438	1.95661	1.94317	1.98772	1.97566	2.00983	1.9756		VIAl	1.93939	1.88337	1.86527	1.85633	0.22466	0.225192	0.172694	0.1949		Ti	0.000429122	0.000652112	0.00042457	0.000462806	0.000199932
Fe3+	0.00562384	0.0368286	0.0449014	0.0026546	0.0207682	0	0.0193154		Ti	0.0501846	0.0591139	0.0621629	0.0423921	0.111118	0.0859418	0.129063	0.142027		Fe	0.00657068	0.00250185	0	0.000237535	0.00192688
Fe2+	1.20579	1.20463	1.17375	1.23916	1.27467	1.29529	1.27364		Fe	0.160661	0.206498	0.208449	0.185673	1.45803	1.478	1.50444	1.47268		Mn	0.001041	0.000403962	0.000717292	4.00969e-05	0
Mn	1.49328	1.52178	1.57533	1.46921	1.41042	1.42336	1.44329		Mg	0.0502797	0.0785111	0.0708089	0.0679907	1.13474	1.1401	1.12448	1.09445		Mg	0	0	0	0	0.000132098
Mg	0.229163	0.240181	0.215517	0.228564	0.253009	0.216697	0.222178		Ca	0.000497024	0.000783796	0.00316309	0.000404452	0	0.000503891	0.00579159	0.00145271		Ca	0.0148145	0.20547	0.000907359	0.000355052	0.0329006
Ca	0.0688878	0.0511284	0.058917	0.0592468	0.0735299	0.0594682	0.078602		Na	0.0379043	0.0460326	0.0392873	0.03013	0.0160435	0.0148935	0.0120218	0.0159277		Na	0.966214	0.50641	0.0362146	0.0244153	0.946413
Sum	7.99641	8.01307	8.01784	7.99585	8.00903	8.00568	8.01529		K	0.438421	0.397473	0.432846	0.577835	0.956471	0.98283	0.987311	0.974211		K	0.00414288	0.00685721	0.928968	0.937814	0.00356046
																			Total	5.00301	4.80843	4.99102	4.98676	4.99525
Pyrope	7.67892	8.04447	7.2448	7.65649	8.46541	7.26186	7.47072												An	1.50375	28.5876	0.0939208	0.0368853	3.34739
Almandine	39.9751	39.2733	37.8185	41.1429	41.8832	43.0463	41.3559												Ab	98.0757	70.4583	3.74858	2.53643	96.2904
Spessartine	50.0376	50.9697	52.9561	49.2159	47.1912	47.699	48.5304												Or	0.420524	0.954064	96.1575	97.4267	0.36225
Grossular	2.02566	0	0	1.85127	1.41791	1.99287	1.66877
Andradite	0.28267	1.71246	1.98055	0.133387	1.04232	0	0.974219
Uvarovite	0	0	0	0	0	0	0
Note:
1. Garnet formula is on the basis of 8 cations and 12 oxygens;
2. Garnet Fe2O3 calculation after Droop (1987);
3. Muscovite and biotite formula is on the basis of 11 oxygens;
4. An - Anorthite, Or - Orthoclase, Ab - Albite
5. Analytical domain labeled with number can be found in Supplementary Fig. S4
Reference:
Droop, G.T. (1987). A general equation for estimating Fe3+ concentrations in ferromagnesian silicates and oxides from microprobe analyses, using stoichiometric criteria.Mineralogical Magazine 51, 431-435.
