# Supplementary material for: Rapid endogenic rock recycling in magmatic arcs
Source: Nat Commun. 2021 Jun 10;12:3533. doi: 10.1038/s41467-021-23797-3 (PMC8192928; doi:10.1038/s41467-021-23797-3)
Supplement: Supplementary file 8 — Supplementary Data 5 [file 41467_2021_23797_MOESM8_ESM.xlsx]

## Sheet: Sheet1
Supplementary Data 5： Trace element compositions of zircon grains from the migmatite samples in Huangshuihe Group (ppm)
		Concentrations																										1 sigma error
Element	type	La	Ce	Pr	Nd	Sm	Eu	Gd	Tb	Dy	Ho	Er	Tm	Yb	Lu	Y	Hf	Nb	Ta	Ti	Th	U	Th/U	Ti-in zircon temperature	2s			La	Ce	Pr	Nd	Sm	Eu	Gd	Tb	Dy	Ho	Er	Tm	Yb	Lu	Y	Hf	Nb	Ta	Ti	Th	U
16YX-4-1 migmatite																											16YX-4-1 migmatite
yx-4-1-1a	core	0.016	13.25	0.303	4.71	9.87	1.299	43.87	14.2	164.79	60.69	252.15	49.33	451.21	82.47	1675.63	9773.33	2.13	0.886	6.86	144.27	173.63	0.830905	708.894	67.65		yx-4-1-1a	0.011	0.54	0.03	0.48	0.53	0.093	1.73	0.53	6.31	2.22	11.37	1.91	16.27	3.1	59	353.83	0.14	0.052	2.66	5.06	6.05
yx-4-1-2a	core	0.0079	3.1	0.06	1.62	3.98	0.466	20.3	7.29	81.4	28.68	117.99	23.67	224.31	40.44	851.14	11311.2	1.57	0.988	8.56	95.88	201.69	0.475383	727.487	66.3484		yx-4-1-2a	0.0079	0.16	0.013	0.2	0.29	0.051	0.91	0.29	3.21	1.08	5.42	0.94	8.27	1.55	30.38	414.66	0.12	0.056	3.13	3.43	7.11
yx-4-1-3a	core	0.3	32.53	0.181	3.77	4.15	0.329	35.59	13.84	191.68	80.33	391.44	90.05	892.2	172.36	2508.8	12904.2	10.41	4.68	3.94	801.54	1183.84	0.677068	665.221	51.0421		yx-4-1-3a	0.059	1.3	0.026	0.37	0.34	0.049	1.53	0.53	7.45	2.97	17.94	3.52	32.36	6.52	89.08	471.98	0.49	0.21	1.26	27.98	41.33
yx-4-1-4a	core	0.222	17.45	0.098	1.82	4.58	0.704	27.93	10.13	126.11	49.72	226.41	47.12	439.67	82.42	1457.44	11247.1	2.68	1.295	7.89	190.51	273.14	0.697481	720.561	61.9615		yx-4-1-4a	0.068	0.7	0.016	0.2	0.31	0.062	1.15	0.38	4.88	1.83	10.41	1.84	15.84	3.11	51.23	408.01	0.16	0.068	2.73	6.62	9.46
yx-4-1-5a	core	0.042	4.16	0.351	5.7	8.54	1.48	45.68	13.99	150.52	52.72	220.79	42.53	385.25	71.97	1491.45	7810.95	0.959	0.421	10.7	74	97.91	0.755796	746.621	68.8291		yx-4-1-5a	0.019	0.2	0.033	0.43	0.49	0.1	1.78	0.52	5.8	1.93	10.22	1.66	13.82	2.71	51.98	281.72	0.089	0.032	3.89	2.61	3.39
yx-4-1-9a	core	-	7.84	0.0093	0.48	1.72	0.378	10.82	3.58	45.59	18.72	87.76	19.91	205.69	41.12	574.89	10088.4	0.848	0.256	12.54	24.29	46.39	0.523604	761.265	18.5342		yx-4-1-9a	-	0.36	0.0054	0.12	0.2	0.05	0.59	0.16	1.93	0.73	4.41	0.83	7.71	1.62	20.62	376.77	0.088	0.025	3.59	0.94	1.68
yx-4-1-11a	core	-	11.71	0.069	1.03	3.25	0.114	20.15	6.98	89.6	35.29	157.84	32.7	307.68	58.32	1008.16	11791.8	5.82	1.91	6.94	178.61	331.71	0.538452	709.85	29.7165		yx-4-1-11a	-	0.52	0.015	0.18	0.29	0.027	0.95	0.29	3.73	1.36	8.18	1.37	11.56	2.33	36.37	446.6	0.31	0.1	2.52	6.35	11.7
yx-4-1-12a	core	0.021	9.14	-	0.54	2.19	0.72	10.62	3.54	49.8	20.54	109.66	25.66	276.87	62.69	669.12	11975.8	0.64	0.23	3.84	100.39	140.09	0.716611	663.29	107.84		yx-4-1-12a	0.021	0.48	-	0.18	0.32	0.1	0.78	0.19	2.31	0.86	5.93	1.13	10.79	2.57	24.58	460.98	0.11	0.034	1.74	3.77	5.1
yx-4-1-14a	core	-	13.21	0.055	0.427	1.66	0.273	10.31	4.67	63.05	27.58	136.25	31.76	317.26	66.02	842.97	11008.1	2.85	1.048	7.07	152.13	288.69	0.526967	711.385	88.7618		yx-4-1-14a	-	0.59	0.011	0.089	0.16	0.035	0.52	0.19	2.73	1.1	7.55	1.38	12.21	2.73	31.24	432.84	0.16	0.061	1.37	5.51	10.42
yx-4-1-15a	core	-	18.81	0.258	4.96	10.03	1.73	46.05	15.52	181.56	67.01	290.31	56.66	513.74	96.33	1885.27	9585.6	1.59	0.621	7.05	202.89	203.71	0.995975	711.151	25.6137		yx-4-1-15a	-	0.82	0.025	0.37	0.51	0.11	1.76	0.58	7.64	2.59	16.2	2.44	19.32	3.93	68.21	371.15	0.11	0.04	1.37	7.13	7.17
yx-4-1-17a	core	-	2.63	0.0383	0.94	2.84	0.532	15.83	5.72	65.71	22.79	92.77	17.89	170.23	32.63	684.2	11351.3	2.01	0.875	3.45	91.66	440.74	0.207968	655.332	112.985		yx-4-1-17a	-	0.14	0.0091	0.14	0.23	0.052	0.82	0.25	2.53	0.91	3.65	0.69	6.56	1.33	24	439.97	0.13	0.05	0.9	3.89	19.08
yx-4-1-19a	core	-	18.93	0.0381	1.42	1.69	0.603	13.7	4.81	61.57	23.77	117.07	26.41	268.98	54.98	728.85	10291.9	2.13	0.909	8.25	92.73	117.95	0.786181	724.341	38.6731		yx-4-1-19a	-	0.79	0.0091	0.17	0.17	0.056	0.72	0.21	2.35	0.94	4.53	1	10.15	2.2	25.19	394.08	0.13	0.051	1.42	3.9	5.08
yx-4-1-20a	core	-	3.68	-	0.161	0.95	0.193	4	1.551	19.12	8.39	43.68	10.61	127.61	29.4	269.31	10380.7	0.318	0.119	12.38	10.69	31.28	0.341752	760.092	18.6747		yx-4-1-20a	-	0.18	-	0.054	0.12	0.029	0.29	0.083	0.81	0.35	1.78	0.43	5.04	1.22	9.7	410.04	0.043	0.014	3.92	0.51	1.4
yx-4-1-21a	core	-	9.18	0.089	1.58	2.4	1.252	12.29	4.73	55.85	22.87	112.85	26.9	287.61	61.59	695.16	10267.9	0.503	0.231	5.94	56.7	81.64	0.694512	697.167	39.8234		yx-4-1-21a	-	0.41	0.014	0.18	0.21	0.089	0.67	0.21	2.18	0.92	4.46	1.04	11.08	2.51	24.64	401.4	0.055	0.02	1.19	2.45	3.58
yx-4-1-23a	core	-	3.77	0.0239	0.411	1.1	0.751	6.73	2.69	32.29	14.06	71.87	17.77	204.34	46.83	453.69	10191.3	0.519	0.178	6.67	15.24	37.37	0.407814	706.584	36.3675		yx-4-1-23a	-	0.18	0.0069	0.085	0.36	0.062	0.41	0.13	1.29	0.57	2.84	0.69	7.86	1.91	16	396.39	0.055	0.017	1.23	0.69	1.65
yx-4-1-24a	core	-	10.57	0.034	0.79	1.14	0.664	7.72	3.08	43.27	17.68	96.98	24.57	280.18	61	595.65	9927.03	0.97	0.295	5.77	110.52	192.49	0.57416	694.836	24.1692		yx-4-1-24a	-	0.48	0.011	0.16	0.18	0.075	0.54	0.16	1.76	0.73	3.84	0.96	10.77	2.48	20.85	383.3	0.1	0.03	1.56	4.71	8.35
yx-4-1-26a	core	0.085	9.8	0.48	9.18	13.86	1.031	76.02	24.14	266.08	93.4	391	72.7	645.16	113.7	2564.73	7883.54	3.04	1.039	5.27	227.91	283.69	0.803377	687.631	29.4177		yx-4-1-26a	0.023	0.43	0.036	0.52	0.71	0.076	3.39	0.99	9.93	3.66	15.13	2.75	24.44	4.58	89.7	305.32	0.16	0.056	1.08	9.58	12.28
yx-4-1-27a	core	0.0129	3.18	0.212	4.84	9.57	0.532	48.61	14.52	136.17	38.28	142.84	25.04	215.67	37.23	1121.69	11592.9	1.119	0.595	5.63	188.46	397.97	0.473553	692.873	16.7255		yx-4-1-27a	0.0091	0.16	0.023	0.35	0.54	0.051	2.25	0.61	5.2	1.53	5.64	0.97	8.36	1.53	39.86	454.47	0.087	0.038	1.15	8.02	17.39
yx-4-1-28a	core	-	11.52	0.0292	1.2	1.55	0.962	11.97	3.99	54.97	22.5	115.11	28.1	313.77	68.84	737.54	9989.81	0.786	0.199	4.23	97.73	156.89	0.622921	670.596	54.1472		yx-4-1-28a	-	0.5	0.0085	0.16	0.23	0.078	0.66	0.18	2.1	0.88	4.41	1.05	11.69	2.73	25.07	377.33	0.075	0.025	1.74	4.07	6.69
yx-4-1-31a	core	-	8.56	0.032	1.27	1.7	0.595	10.45	3.79	43.21	16.72	74.31	16.23	151.8	28.62	466.84	8539.94	0.967	0.301	10.84	44.96	63.04	0.713198	748.112	68.4226		yx-4-1-31a	-	0.38	0.0084	0.16	0.17	0.056	0.59	0.17	1.71	0.68	2.96	0.64	5.92	1.18	16.58	334.15	0.081	0.024	1.65	1.95	2.78
yx-4-1-6b	rim	-	0.871	-	-	0.177	0.091	3.05	1.815	36.84	19.25	126.4	40.72	561.27	135.68	614.17	13822	1.44	1.084	4.22	11.32	290.32	0.0389915	670.416	45.6698		yx-4-1-6b	-	0.062	-	-	0.051	0.02	0.23	0.088	1.52	0.73	6	1.62	20.42	5.18	21.86	508.66	0.11	0.059	1.05	0.46	10.15
yx-4-1-7b	rim	0.02	2.35	0.097	1.18	2.9	0.375	15.46	5.39	71.73	28.36	136.7	32.38	351.2	72.56	828.43	13096.6	1.69	2.051	5.03	73.82	397.63	0.18565	683.968	33.0059		yx-4-1-7b	0.012	0.12	0.015	0.16	0.23	0.042	0.7	0.22	2.86	1.06	6.56	1.3	12.81	2.78	29.37	481.79	0.11	0.1	1.14	2.62	13.82
yx-4-1-8b	rim	0.0086	11.26	0.0165	0.5	1.2	0.526	7.81	3.72	50.12	22.13	115.44	28.58	313.55	66.54	713.14	10957.1	1.27	0.692	8.06	151.25	314.17	0.481427	722.363	28.4965		yx-4-1-8b	0.0086	0.48	0.0068	0.11	0.15	0.057	0.46	0.16	2.05	0.84	5.62	1.15	11.4	2.55	25.06	400.7	0.11	0.045	2.63	5.25	10.82
yx-4-1-10b	rim	-	5.22	-	0.142	0.324	0.252	5.04	3.59	57.46	28.8	172.27	48.81	596.61	126.18	897.36	13936.2	3.16	1.347	3.03	165.56	388.23	0.426448	645.865	78.1742		yx-4-1-10b	-	0.25	-	0.058	0.077	0.038	0.34	0.16	2.38	1.1	8.68	1.99	21.83	4.91	31.89	518.68	0.19	0.075	0.98	5.79	13.48
YX-4-1-16b	rim	-	2.26	0.0186	0.374	0.78	0.132	5.62	3.26	53.72	25.46	149.88	40.62	498.6	105.84	776.96	13282.1	1.334	1.257	2.68	21.1	294.24	0.0717102	637.09	53.0599		YX-4-1-16b	-	0.48	0.0053	0.046	0.11	0.031	0.18	0.039	0.43	0.16	1.1	0.21	2.16	0.51	4.4	341.34	0.077	0.025	1.05	2.95	4.57
yx-4-1-13b	rim	-	11.12	0.0129	0.111	0.76	0.211	1.95	0.596	8.75	3.7	19.82	4.68	55.34	12.52	122.13	9035.14	0.878	0.315	4.29	84	131.25	0.64	671.669	41.0385		yx-4-1-13b	-	0.12	0.0062	0.083	0.11	0.024	0.36	0.15	2.06	1	5.77	1.53	18.69	4.22	26.82	508.19	0.096	0.066	0.78	0.93	12.62
yx-4-1-18b	rim	-	1.051	-	0.104	0.319	0.128	4.26	2.72	51.58	24.83	141.03	41.15	498.63	103.24	744.62	13035.7	1.31	1.395	1.08	3.97	578.21	0.00686602	576.985	137.381		yx-4-1-18b	-	0.069	-	0.043	0.067	0.023	0.3	0.13	2.05	1.01	5.63	1.6	19.41	4.26	26.87	517.33	0.095	0.072	0.49	0.22	25.51
yx-4-1-22b	rim	-	24.08	0.063	1.79	4.77	1.086	30.38	12.72	178.25	75.31	382.77	92.38	991.64	198.68	2304.63	11497.3	4.39	1.991	4.09	611.03	855.16	0.714521	668.041	67.9651		yx-4-1-22b	-	1	0.012	0.19	0.32	0.081	1.45	0.53	6.71	2.97	14.87	3.5	37.62	8.02	80.92	446.6	0.22	0.097	0.98	25.67	37.06
yx-4-1-25b	rim	-	2.69	0.14	2.31	4.49	1.393	18.07	6.78	82.73	32.45	157.4	40.7	462.79	94.3	929.39	11648.8	1.59	1.187	3.95	46.98	286.58	0.163933	665.412	39.5335		yx-4-1-25b	-	0.14	0.018	0.22	0.31	0.094	0.91	0.29	3.16	1.29	6.14	1.55	17.6	3.81	32.61	451.81	0.11	0.063	0.95	2.02	12.43
yx-4-1-29b	rim	-	15.15	0.0193	0.83	3.36	0.56	19.3	7.05	93.33	38	181.55	40.1	405.6	77.65	1155.84	11936.9	1.299	0.646	3.94	148.03	216.07	0.685102	665.221	116.341		yx-4-1-29b	-	0.65	0.0065	0.13	0.26	0.054	1.02	0.31	3.58	1.52	7.13	1.54	15.56	3.16	40.89	466.27	0.096	0.04	0.97	6.29	9.43
yx-4-1-30b	rim	0.0136	2.39	0.0328	0.453	1.44	0.28	9.17	4.09	61.79	28.05	152.9	40.43	489.06	94.25	810.24	10914.2	1.7	0.97	8.8	20.72	231.61	0.0894607	729.859	34.9951		yx-4-1-30b	0.0096	0.13	0.0086	0.094	0.16	0.036	0.53	0.19	2.41	1.13	6.01	1.55	18.73	3.83	28.68	426.27	0.12	0.055	2.9	0.93	10.11
16YX-1-1 migmatite																											16YX-1-1 migmatite
yx-1-1-3a	core	0.093	19.81	0.461	8.01	12.22	5.37	55.52	17.95	191.98	68.46	285.33	54.81	497.67	91.29	1854.57	8017.38	1.076	0.407	12.82	118.36	81.36	1.45477	763.288	67.2881		yx-1-1-3a	0.026	0.86	0.038	0.54	0.66	0.27	2.67	0.7	8.41	2.82	11.19	2.11	19.07	3.72	72.9	301.81	0.091	0.029	1.86	4.82	3.41
yx-1-1-7a	core	-	14.79	0.121	2.84	4.35	2.43	21.06	7.3	79.2	30.11	127.78	26.52	253.17	48.77	847.86	7750.53	0.901	0.303	16.54	62.06	49.71	1.24844	787.219	17.2995		yx-1-1-7a	-	0.67	0.017	0.27	0.31	0.14	1.12	0.31	3.61	1.29	5.21	1.07	10.09	2.06	34.43	301.99	0.081	0.024	2.12	2.63	2.15
yx-1-1-1b	rim	-	2.12	-	0.414	1.69	0.17	14.51	8.73	141.09	65.51	319.76	70.88	659.45	113.83	1932.68	12697.6	1.76	1.282	13.64	12.25	175.22	0.0699121	769.012	28.2229		yx-1-1-1b	-	0.12	-	0.099	0.19	0.03	0.82	0.35	6.19	2.69	12.49	2.72	25.13	4.62	75.65	475.68	0.13	0.068	4.42	0.56	7.27
yx-1-1-2b	rim	0.028	1.631	0.0138	0.119	1.28	0.174	10.45	5.94	97.64	41.57	197.08	44.34	425.06	72.86	1263.13	12851.3	1.87	1.581	5.51	9.28	484.39	0.0191581	691.158	136.137		yx-1-1-2b	0.014	0.099	0.0057	0.049	0.15	0.029	0.62	0.25	4.38	1.75	7.89	1.75	16.62	3.02	50.58	493.3	0.13	0.079	1.18	0.44	20.43
yx-1-1-4b	rim	0.021	1.151	0.0139	0.3	0.597	0.215	7.32	4.45	86.07	39.17	203.29	51.35	543.95	103.21	1172.57	13560.6	1.63	1.462	14.26	5.09	396.38	0.0128412	773.154	18.1832		yx-1-1-4b	0.012	0.077	0.0057	0.079	0.099	0.032	0.47	0.19	3.8	1.61	7.95	1.97	20.71	4.18	45.87	507.45	0.12	0.073	4.49	0.26	16.38
yx-1-1-5b	rim	0.02	1.559	0.0198	0.171	0.92	0.141	9.35	5.83	101.75	47.5	247.25	56.04	523.19	92.81	1416.06	12842.3	1.7	1.047	5.27	8.2	156.85	0.0522792	687.631	97.0752		yx-1-1-5b	0.012	0.095	0.0067	0.058	0.12	0.025	0.56	0.25	4.58	2.01	9.95	2.21	20.56	3.87	57.08	496.67	0.12	0.057	1.13	0.39	6.68
yx-1-1-6b	rim	-	1.76	-	0.08	1.17	0.252	12.37	6.86	110.85	49.34	235.71	53.23	499.68	88.73	1488.81	13657.6	1.76	1.448	9.03	10.55	455.35	0.023169	732.082	43.5192		yx-1-1-6b	-	0.11	-	0.046	0.16	0.04	0.75	0.29	4.88	2.03	9.18	2.04	18.98	3.59	57.94	508.17	0.14	0.077	3.08	0.5	18.74
yx-1-1-8b	rim	-	1.5	0.0233	0.4	0.61	0.225	8.19	5.88	82.73	38.49	193.08	43.43	412.45	73.16	1153	12903.5	1.35	1.203	5.64	7.69	190.41	0.0403865	693.014	46.1547		yx-1-1-8b	-	0.11	0.0096	0.12	0.13	0.042	0.58	0.26	3.7	1.59	7.55	1.67	15.74	2.97	44.87	479.7	0.13	0.072	1.53	0.4	7.87
yx-1-1-9b	rim	-	8.23	0.0323	0.278	1.49	0.577	9.89	5.79	85.04	38.61	192.72	45.1	454.62	84.56	1169.09	11295	2.4	0.967	10.5	34.03	136.81	0.248739	745.279	65.0948		yx-1-1-9b	-	0.38	0.0094	0.081	0.17	0.059	0.61	0.24	3.77	1.59	7.53	1.73	17.31	3.43	45.63	421.53	0.16	0.055	3.63	1.43	5.67
yx-1-1-10b	rim	0.017	0.503	0.0162	0.07	0.16	0.047	2.19	1.684	34.06	18.12	95.87	21.97	219.15	42.18	607.8	12844.1	6.94	3.39	14.23	5.44	491.16	0.0110758	772.957	54.3958		yx-1-1-10b	0.012	0.048	0.0066	0.04	0.054	0.016	0.22	0.089	1.57	0.76	3.79	0.86	8.45	1.73	23.8	480.25	0.36	0.15	3.87	0.29	20.28
yx-1-1-11b	rim	-	2.15	0.0132	0.341	0.91	0.128	7.75	4.66	86.23	46.72	245.23	57.92	552.79	103.36	1436.24	14686.8	37.68	13.81	95.96	31.44	741.2	0.0424177	988.2	23.1746		yx-1-1-11b	-	0.12	0.0054	0.082	0.12	0.024	0.48	0.19	3.77	1.9	9.44	2.19	20.75	4.14	55.43	541.66	1.61	0.53	6.44	1.3	30.24
yx-1-1-12b	rim	-	1.88	0.0132	0.284	1.26	0.331	12.31	7.78	127.95	57.25	275.55	60.2	568.6	97.27	1729.65	14666.1	4.05	5.75	3.19	14.02	731.86	0.0191567	649.595	41.7879		yx-1-1-12b	-	0.11	0.0054	0.074	0.14	0.04	0.69	0.31	5.53	2.31	10.56	2.26	21.25	3.88	66.5	538.71	0.22	0.23	0.86	0.61	29.76
yx-1-1-13b	rim	0.151	4.35	0.239	3.75	7.35	1.102	40.03	13.57	170.78	68.48	301.51	59.18	527.1	92.66	1957.4	9271.72	3.99	1.136	48.33	97.87	201.85	0.484865	901.354	23.0347		yx-1-1-13b	0.031	0.21	0.024	0.31	0.43	0.079	1.91	0.51	7.27	2.72	11.39	2.19	19.42	3.65	74.23	335.57	0.22	0.057	3.89	3.86	8.13
yx-1-1-14b	rim	85.37	183.98	19.4	86.58	22.58	1.43	58.56	18.52	215.98	83.86	350.83	70.71	626.52	111.58	2264.01	9820.09	6.74	2.4	56.3	318.26	513.48	0.61981	919.631	32.8408		yx-1-1-14b	3.63	7.89	0.84	4.37	1.2	0.12	2.95	0.75	9.68	3.53	14.1	2.8	24.63	4.65	91.04	378.86	0.38	0.12	6.71	13.16	21.77
yx-1-1-15b	rim	-	2.34	0.0199	0.057	1.23	0.141	11.49	6.23	109.64	50.69	267.99	63.66	635.16	108.58	1498.8	13844.5	4.76	9.19	11.2	19.86	382.45	0.0519284	751.032	62.312		yx-1-1-15b	-	0.13	0.0067	0.033	0.14	0.025	0.66	0.26	4.85	2.1	10.55	2.46	24.39	4.44	59.17	523.41	0.26	0.37	3.66	0.86	15.94
15PG-32-1 migmatite																											15PG-32-1 migmatite
15PG-32-1-1a	core	0.054	12.19	0.313	6.28	12.6	2.09	59.98	20.19	233.05	84.23	348.88	71.99	657.28	118.96	2321.27	9148.06	2.7	0.707	7.78	200.03	224.7	0.890209	719.377	44.9397		15PG-32-1-1a	0.027	0.52	0.038	0.55	0.77	0.15	3.46	0.8	9.78	3.06	12.86	2.83	27.66	4.66	90.54	332.91	0.2	0.052	1.94	7.82	8.36
15PG-32-1-4a	core	0.015	8.24	0.161	3.14	5.76	0.789	38.27	14.21	170.93	62.24	284.72	58.9	532.7	102.74	1813.16	7799.94	2.17	0.676	4.61	188.63	264	0.714508	677.19	102.829		15PG-32-1-4a	0.015	0.4	0.029	0.39	0.49	0.092	2.39	0.62	7.64	2.44	11.29	2.48	23.73	4.29	75.28	304.67	0.18	0.054	1.56	7.86	10.51
15PG-32-1-5a	core	0.0131	6.41	0.134	2.64	3.4	1.232	13.73	4.24	52.77	19.63	96.25	22.76	244.91	53.24	631.67	8205.89	0.563	0.131	12.37	100.69	108.33	0.929475	760.018	92.2298		15PG-32-1-5a	0.0093	0.28	0.018	0.25	0.25	0.085	0.86	0.18	2.31	0.75	3.68	0.92	10.56	2.14	25.27	307	0.059	0.014	4.02	4.03	4.14
15PG-32-1-6a	core	0.456	23.91	0.369	2.12	5.5	0.095	30.26	13.62	184.63	77.2	356.98	79.72	766.84	139.67	2229.37	13205.7	20.6	7.81	3.02	753.35	1509.62	0.499033	645.627	78.3891		15PG-32-1-6a	0.078	1	0.041	0.29	0.44	0.028	1.9	0.58	8.2	3.01	14.08	3.33	33.98	5.8	92.46	515.22	0.93	0.34	1.16	30.95	59.68
15PG-32-1-7a	core	-	13.05	0.137	2.24	6.04	0.802	31.4	11.5	141.03	54.03	241.17	52.73	493.07	90.09	1544.62	8929.57	2.16	0.952	8.71	161.17	243.81	0.661048	728.976	83.7339		15PG-32-1-7a	-	0.52	0.017	0.22	0.37	0.064	1.81	0.46	5.98	1.99	9.02	2.1	20.97	3.57	61.19	330.79	0.13	0.051	1.46	6.36	9.19
15PG-32-1-2b	rim	-	1.81	0.0344	0.355	0.72	0.133	6.82	4.31	75.91	33.18	159.31	38.57	394.72	71.4	1050.37	14745.1	4.62	3.28	9.05	13.38	786.6	0.0170099	732.273	24.8718		15PG-32-1-2b	-	0.1	0.009	0.085	0.11	0.025	0.48	0.19	3.25	1.22	5.95	1.53	16.74	2.82	41.39	542.42	0.24	0.14	2.92	0.58	29.38
15PG-32-1-3b	rim	0.02	4.44	0.139	2.33	3.42	1.552	15.62	6.19	94.65	42.5	204.43	47.77	490.97	91.16	1308.06	12416.5	5.37	0.933	54.84	47.08	389.09	0.121	916.444	13.3294		15PG-32-1-3b	0.012	0.2	0.018	0.23	0.26	0.1	0.97	0.26	4.06	1.58	7.7	1.91	20.98	3.63	52.09	462.54	0.26	0.051	5.91	1.91	14.73
15PG-32-1-8b	rim	-	2.98	0.0064	0.329	1.05	0.259	7.11	4.96	76.43	33.51	152.63	34.51	334.03	58.11	1040.17	12663.4	1.54	0.734	14.54	12.86	403.86	0.0318427	774.977	28.5121		15PG-32-1-8b	-	0.14	0.0037	0.079	0.13	0.034	0.49	0.21	3.27	1.24	5.72	1.38	14.21	2.3	41.12	467.62	0.11	0.042	1.98	0.56	15.15
15PG-32-1-9b	rim	0.138	19.23	0.196	4.08	8.33	0.517	47.7	17.89	213.14	78.59	339.46	70.84	648.45	115.88	2193.7	11785.9	4.67	2.12	3.25	394.1	618.01	0.637692	650.953	52.2954		15PG-32-1-9b	0.039	0.77	0.027	0.39	0.54	0.062	2.76	0.71	8.98	2.87	12.59	2.8	27.4	4.56	86.13	432.11	0.26	0.11	1.1	15.35	23.03
Note：
1) “-” = below detect limitation.
2) Analyzed spots on CL images are shown in Supplementary Fig. 8,9.
3) The calculation method for Ti-in-zircon temperature is from Ferry and Watson, 2007.
4) Zircon trace elements and U-Pb isotopes were determined independently by Laser ablation inductively-coupled plasma mass spectrometry (LA-ICP-MS) at State Key Laboratory for Mineral Deposits Research, Nanjing University. The LA-ICP-MS consists of a Coherent GeoLas Pro 193 nm Ablation System and a Thermal iCAP RQ ICP-MS. The laser was operated using a fluence of 6.5 to 7.5 J/cm2, a frequency of …
Reference:
Ferry, J.M., Watson, E.B., 2007. New thermodynamic models and revised calibrations for the Ti-in-zircon and Zr-in-rutile thermometers. Contributions to Mineralogy and Petrology 154, 429–437.
Pearce, N.J.G. et al. A Compilation of New and Published Major and Trace Element Data for NIST SRM 610 and NIST SRM 612 Glass Reference Materials. Geostand. Newslett.21, 115-144 (1997).
